# Supplementary material for: N,N′-(Ethane-1,2-diyldi-o-phenyl­ene)bis­(pyridine-2-carboxamide)
Source: Acta Crystallogr Sect E Struct Rep Online. 2011 Oct 22;67(Pt 11):o2988. doi: 10.1107/S1600536811042309 (PMC3247390; doi:10.1107/S1600536811042309)
Supplement: Supplementary file 2 [file e-67-o2988-Isup2.hkl]

# 
# h,k,l, Fc-squared, Fo-squared, sigma(Fo-squared) and status flag 
# 
data_I
_shelx_title ' LHINo2-m in P2(1)/n' 
_shelx_refln_list_code          4 
_shelx_F_calc_maximum      126.24 
_exptl_crystal_F_000       444.00 
_reflns_d_resolution_high  0.7497 
 
loop_ 
 _symmetry_equiv_pos_as_xyz 
 'x, y, z' 
 '-x+1/2, y+1/2, -z+1/2' 
 '-x, -y, -z' 
 'x-1/2, -y-1/2, z-1/2' 
 
_cell_length_a     5.9548 
_cell_length_b    11.9548 
_cell_length_c    14.8133 
_cell_angle_alpha  90.000 
_cell_angle_beta   91.429 
_cell_angle_gamma  90.000 
 
_shelx_F_squared_multiplier     1.000 
 
loop_ 
 _refln_index_h 
 _refln_index_k 
 _refln_index_l 
 _refln_F_squared_calc 
 _refln_F_squared_meas 
 _refln_F_squared_sigma 
 _refln_observed_status 
   2   0   0      146.57      139.22     19.53 o 
   4   0   0        0.62       -0.88      8.51 o 
   6   0   0       35.63       15.40     17.90 o 
   1   1   0      299.63      284.21      9.19 o 
   2   1   0      251.85      233.75     14.20 o 
   3   1   0        6.68       16.37      6.60 o 
   4   1   0        1.62        1.52      6.51 o 
   5   1   0       10.67       12.57     10.70 o 
   6   1   0      526.55      666.71     54.89 o 
   7   1   0        2.87        0.61      9.77 o 
   0   2   0      169.51      142.36      7.62 o 
   1   2   0       49.82       55.73      4.19 o 
   2   2   0      667.47      668.20     19.85 o 
   3   2   0      112.06      116.38     13.06 o 
   4   2   0       28.82       28.19      9.30 o 
   5   2   0        2.14        0.67      8.64 o 
   6   2   0       97.23      108.38     27.03 o 
   7   2   0        1.83        6.65     12.96 o 
   1   3   0       10.42        9.73      2.67 o 
   2   3   0      849.64      900.72     23.52 o 
   3   3   0        2.47        4.33      3.79 o 
   4   3   0        0.57        0.02      4.99 o 
   5   3   0       12.91       12.91      8.84 o 
   6   3   0        5.59       -3.60     11.96 o 
   7   3   0        8.79       -6.00     11.36 o 
   0   4   0       21.26       35.40      5.88 o 
   1   4   0     2496.21     2503.06     36.06 o 
   2   4   0      367.19      390.84     13.53 o 
   3   4   0       84.89       97.92     10.16 o 
   4   4   0       32.45       46.86     11.81 o 
   5   4   0        8.38        8.45      7.87 o 
   6   4   0      188.24      228.08     32.65 o 
   7   4   0        0.05       -3.54     10.07 o 
   1   5   0       37.44       43.50      5.49 o 
   2   5   0      261.08      257.52     11.45 o 
   3   5   0       28.52       30.28      6.34 o 
   4   5   0       46.20       46.38     10.06 o 
   5   5   0       72.62       65.77     15.52 o 
   6   5   0        2.09       -4.93      7.88 o 
   7   5   0       14.69       21.17     23.35 o 
   0   6   0      581.55      610.38     25.27 o 
   1   6   0      353.28      349.68     15.13 o 
   2   6   0       14.61       13.21      3.70 o 
   3   6   0        6.86        9.68      4.20 o 
   4   6   0        1.38        2.14      4.44 o 
   5   6   0        5.06       13.71      8.47 o 
   6   6   0       16.54       20.80     10.89 o 
   7   6   0        0.63       -0.62     11.61 o 
   1   7   0       49.67       50.34      6.46 o 
   2   7   0       29.72       29.91      5.14 o 
   3   7   0       52.86       52.93      8.54 o 
   4   7   0       13.43       11.70      6.40 o 
   5   7   0       10.45        7.05      7.38 o 
   6   7   0        0.72       -1.65      7.06 o 
   7   7   0        1.55       12.73      9.45 o 
   0   8   0      301.88      316.37     41.94 o 
   1   8   0      118.54      124.83      9.86 o 
   2   8   0       52.58       61.25      7.07 o 
   3   8   0        0.74        4.52      4.56 o 
   4   8   0       50.95       55.84     12.30 o 
   5   8   0       29.58       20.46      9.63 o 
   6   8   0        1.98       -2.13      7.48 o 
   1   9   0       19.13       14.49      9.75 o 
   2   9   0      665.16      660.78     23.86 o 
   3   9   0       59.45       59.99     10.90 o 
   4   9   0       31.69       23.33      9.20 o 
   5   9   0       37.45       50.09     14.52 o 
   6   9   0        0.65       -7.75      9.24 o 
   0  10   0       58.50       41.19     23.79 o 
   1  10   0       66.33       64.82     20.73 o 
   2  10   0      385.52      384.83     29.33 o 
   3  10   0       69.04       55.65     20.08 o 
   4  10   0       40.02       37.34     16.31 o 
   5  10   0        0.85        2.76     10.30 o 
   6  10   0        4.11       -4.88     12.30 o 
   1  11   0        3.66        4.40      9.38 o 
   2  11   0       54.67       44.74     18.12 o 
   3  11   0       18.98       19.70     15.90 o 
   4  11   0       17.56        4.95     10.95 o 
   5  11   0        2.27       -4.19     12.02 o 
   0  12   0      260.73      276.31     52.08 o 
   1  12   0       18.06       12.27     12.12 o 
   2  12   0        0.25       -7.99      8.84 o 
   3  12   0        7.32        5.89     10.33 o 
   4  12   0      121.53       20.23     44.70 o 
   5  12   0       23.95       22.28     32.11 o 
   1  13   0        4.36       -1.70      9.47 o 
   2  13   0        4.74       18.57     11.54 o 
   3  13   0        0.81        4.31     10.91 o 
   4  13   0        0.17       -4.20     10.63 o 
   0  14   0      231.40      250.89     51.96 o 
   1  14   0       36.66        9.36     11.56 o 
   2  14   0        6.33       18.91     11.11 o 
   3  14   0        0.20       -6.87     10.68 o 
   1  15   0        4.06        3.93     11.64 o 
   2  15   0        0.05       -8.71     17.65 o 
  -7   0   1        0.65        6.64     15.15 o 
  -5   0   1        6.37       11.52     15.02 o 
  -3   0   1      786.53      759.07     55.34 o 
  -1   0   1     1437.23     1417.95     42.38 o 
   1   0   1    11912.28    10952.31     92.02 o 
   3   0   1      294.14      289.83     35.31 o 
   5   0   1        6.68        2.38     10.27 o 
   7   0   1       39.15        7.89     15.02 o 
  -7   1   1       41.10       15.67     31.74 o 
  -6   1   1       31.15       44.93     18.68 o 
  -5   1   1      322.81      334.99     38.00 o 
  -4   1   1       80.99      107.70     20.35 o 
  -3   1   1       12.55       20.19      6.83 o 
  -2   1   1      563.49      538.32     17.95 o 
  -1   1   1      193.81      177.03      7.67 o 
   0   1   1      818.96      802.39     11.24 o 
   1   1   1      586.17      559.00     16.48 o 
   2   1   1      556.12      548.04     19.25 o 
   3   1   1      499.54      460.53     24.96 o 
   4   1   1       96.98       74.09     17.79 o 
   5   1   1      337.99      337.31     39.50 o 
   6   1   1       59.25       56.14     18.80 o 
   7   1   1       33.07       24.86     15.46 o 
  -7   2   1       16.20       14.60     15.96 o 
  -6   2   1       16.70       21.26     14.00 o 
  -5   2   1       50.96       62.76     19.94 o 
  -4   2   1       23.40       27.07      9.36 o 
  -3   2   1       36.85       47.47      8.09 o 
  -2   2   1      111.71      108.81      8.31 o 
  -1   2   1     9521.42     9532.73     62.10 o 
   0   2   1       76.06       67.26      5.26 o 
   1   2   1      172.18      140.17      6.42 o 
   2   2   1      587.51      599.42     20.53 o 
   3   2   1      265.80      240.54     18.43 o 
   4   2   1      101.22       86.34     15.74 o 
   5   2   1       25.71       27.79     13.27 o 
   6   2   1        3.26        1.97      9.24 o 
   7   2   1       10.56        1.57     14.65 o 
  -7   3   1       50.36       40.69     34.49 o 
  -6   3   1        3.52       14.77     13.08 o 
  -5   3   1      124.90      179.79     21.39 o 
  -4   3   1        7.70        3.87      6.17 o 
  -3   3   1       76.59       89.71      9.62 o 
  -2   3   1      107.38      103.40      8.20 o 
  -1   3   1     1239.90     1260.66     20.95 o 
   0   3   1     1919.40     1971.71     38.83 o 
   1   3   1      132.46      119.54      7.51 o 
   2   3   1        7.85        7.45      2.60 o 
   3   3   1      407.18      423.60     24.65 o 
   4   3   1        0.00       -3.10      4.94 o 
   5   3   1       94.82       97.05     19.02 o 
   6   3   1       76.84       80.29     23.25 o 
   7   3   1        0.21        4.63     15.46 o 
  -7   4   1        2.13        7.41      9.74 o 
  -6   4   1        1.99       15.89     13.81 o 
  -5   4   1       76.12       86.87     18.16 o 
  -4   4   1        1.78        1.70      4.71 o 
  -3   4   1      150.86      148.38     12.15 o 
  -2   4   1      692.77      719.16     20.50 o 
  -1   4   1      372.24      360.69     13.31 o 
   0   4   1        0.58        2.82      1.50 o 
   1   4   1      311.38      310.65     12.73 o 
   2   4   1     1412.36     1479.87     25.84 o 
   3   4   1        3.96        5.63      3.47 o 
   4   4   1      125.92      119.02     16.41 o 
   5   4   1       54.46       49.11     13.95 o 
   6   4   1        6.71       10.51     10.23 o 
   7   4   1        2.25        0.54     10.97 o 
  -7   5   1        2.59       -3.51     10.88 o 
  -6   5   1       63.40       67.98     16.73 o 
  -5   5   1        2.94       -5.77      5.77 o 
  -4   5   1      119.04      160.23     15.50 o 
  -3   5   1      741.92      799.28     25.95 o 
  -2   5   1        0.66        0.54      2.41 o 
  -1   5   1      145.99      141.72      7.44 o 
   0   5   1      483.89      498.22     13.71 o 
   1   5   1      122.32      110.49      8.04 o 
   2   5   1      140.20      136.98      8.26 o 
   3   5   1        3.92        2.40      3.03 o 
   4   5   1      217.68      248.61     22.14 o 
   5   5   1       18.94        8.80      8.12 o 
   6   5   1        1.90        3.04      7.70 o 
   7   5   1        8.54       26.89     16.34 o 
  -7   6   1        3.15      -14.31     14.31 o 
  -6   6   1       16.61        3.92      9.72 o 
  -5   6   1        9.32       -1.89      6.00 o 
  -4   6   1       24.08       28.95      7.49 o 
  -3   6   1       34.10       31.69      6.54 o 
  -2   6   1       71.77       83.67      7.73 o 
  -1   6   1      304.43      301.34     11.40 o 
   0   6   1     1313.79     1312.94     30.56 o 
   1   6   1       18.89       25.23      4.68 o 
   2   6   1      145.74      139.28      8.71 o 
   3   6   1       96.82      109.64      9.12 o 
   4   6   1        0.01        0.83      4.89 o 
   5   6   1       55.57       37.90     12.83 o 
   6   6   1        2.54        1.34      7.89 o 
   7   6   1        1.14        3.46     15.02 o 
  -7   7   1        1.81        3.25      9.19 o 
  -6   7   1       15.43       25.83      9.67 o 
  -5   7   1        3.66        6.49      7.30 o 
  -4   7   1        5.85        7.51      5.79 o 
  -3   7   1       24.62       30.85      7.18 o 
  -2   7   1       13.21       13.13      4.31 o 
  -1   7   1       21.68       23.35      4.16 o 
   0   7   1      640.98      668.50     18.66 o 
   1   7   1       27.77       26.04      5.47 o 
   2   7   1      677.06      678.42     20.19 o 
   3   7   1        4.60        4.17      3.73 o 
   4   7   1       45.42       35.51      9.85 o 
   5   7   1       22.58       27.88     10.09 o 
   6   7   1       43.08       37.39     11.33 o 
   7   7   1        6.69        5.90      8.91 o 
  -6   8   1        0.08       -0.28      7.87 o 
  -5   8   1        0.53       -3.34      6.93 o 
  -4   8   1       99.69      102.75     15.48 o 
  -3   8   1      134.07      125.51     12.14 o 
  -2   8   1      619.96      599.35     22.28 o 
  -1   8   1      173.39      174.42      9.41 o 
   0   8   1       70.70       69.13      6.84 o 
   1   8   1       62.15       65.25      9.31 o 
   2   8   1       35.50       44.72      6.50 o 
   3   8   1        9.85       11.58      5.37 o 
   4   8   1        7.04        3.99      6.24 o 
   5   8   1       19.20       10.22      7.53 o 
   6   8   1        6.29       12.64      8.35 o 
  -6   9   1        0.53        3.57      9.78 o 
  -5   9   1        3.99       11.98      8.67 o 
  -4   9   1        1.03        1.44      7.74 o 
  -3   9   1        0.39       -1.91      5.49 o 
  -2   9   1       79.11       80.06     13.02 o 
  -1   9   1      110.21      103.93     13.88 o 
   0   9   1      151.18      157.28     15.09 o 
   1   9   1        4.80       11.04      6.22 o 
   2   9   1       12.95       16.39      5.80 o 
   3   9   1      124.58      123.61     14.79 o 
   4   9   1      103.07       76.16     16.88 o 
   5   9   1       14.76       11.24      9.65 o 
   6   9   1        1.77        4.26     11.25 o 
  -6  10   1        0.17       -4.07     15.71 o 
  -5  10   1        0.02        0.38     10.52 o 
  -4  10   1        4.87        6.37     12.16 o 
  -3  10   1        7.17        8.58      9.61 o 
  -2  10   1        0.16       -1.69      7.00 o 
  -1  10   1       81.92       92.22     24.06 o 
   0  10   1       11.57       12.79     10.73 o 
   1  10   1       29.21       20.42     13.45 o 
   2  10   1      128.29      154.87     27.79 o 
   3  10   1      107.25       75.13     21.53 o 
   4  10   1        0.02        0.84      9.26 o 
   5  10   1        0.06       -6.60      8.75 o 
   6  10   1        7.82      -12.00     12.00 o 
  -5  11   1       10.60       -0.95     11.65 o 
  -4  11   1       16.73       24.07     12.81 o 
  -3  11   1      269.44      263.87     45.82 o 
  -2  11   1        8.76        6.21      8.12 o 
  -1  11   1       46.44       47.49     18.71 o 
   0  11   1        3.94        3.45      9.96 o 
   1  11   1       64.81       67.20     21.19 o 
   2  11   1        1.22        8.59     11.37 o 
   3  11   1        0.25       -4.68      8.97 o 
   4  11   1       25.05       38.03     17.02 o 
   5  11   1        8.58       10.80     17.53 o 
  -5  12   1       35.25       19.65     14.40 o 
  -4  12   1        8.55        8.92     11.10 o 
  -3  12   1       70.80       86.04     24.36 o 
  -2  12   1        5.14        0.59      9.12 o 
  -1  12   1      182.49      186.66     32.27 o 
   0  12   1      122.59      118.63     28.46 o 
   1  12   1       67.79       78.92     24.17 o 
   2  12   1       53.37       27.52     27.48 o 
   3  12   1        2.37       -0.61      9.66 o 
   4  12   1        1.73        3.58     12.08 o 
   5  12   1       10.10        8.26     12.57 o 
  -4  13   1        8.65      -12.71     15.90 o 
  -3  13   1       44.40       30.46     29.05 o 
  -2  13   1        4.23       20.34     13.84 o 
  -1  13   1       18.64       18.45     14.38 o 
   0  13   1       58.01       40.24     17.02 o 
   1  13   1       22.79       29.16     13.84 o 
   2  13   1        4.46       -9.83     14.96 o 
   3  13   1        0.39       -4.97      9.92 o 
   4  13   1        6.73        2.70     12.53 o 
  -3  14   1        2.36       -5.69     11.31 o 
  -2  14   1        0.02        0.84     10.41 o 
  -1  14   1      247.64       63.07    120.69 o 
   0  14   1       14.21       10.14     11.21 o 
   1  14   1       28.38       30.32     14.76 o 
   2  14   1       14.36       -3.17     18.22 o 
   3  14   1        7.74      -10.78     10.78 o 
  -2  15   1       21.19        7.78     11.98 o 
  -1  15   1       14.26        4.03     18.03 o 
   0  15   1       22.99       -5.87     11.35 o 
   1  15   1        1.39       24.73     14.11 o 
   2  15   1        0.42       -5.55     10.65 o 
  -6   0   2       43.99       33.68     23.79 o 
  -4   0   2      164.07      152.86     30.30 o 
  -2   0   2      477.93      493.47     25.67 o 
   0   0   2     1326.36     1263.18     24.01 o 
   2   0   2      782.21      753.35     32.75 o 
   4   0   2        2.28        4.51     11.14 o 
   6   0   2        0.00       -4.76     13.02 o 
  -7   1   2       14.29       13.99     12.04 o 
  -6   1   2        6.30        2.28     10.04 o 
  -5   1   2       32.04       29.81     13.90 o 
  -4   1   2       11.45       16.34      9.21 o 
  -3   1   2      713.11      736.39     26.34 o 
  -2   1   2      235.44      225.68     11.87 o 
  -1   1   2     6229.75     6184.11     73.02 o 
   0   1   2        2.62        7.18      1.50 o 
   1   1   2      270.40      265.38     22.41 o 
   2   1   2      305.41      299.54     14.73 o 
   3   1   2        4.87        9.29      5.11 o 
   4   1   2      144.94      126.63     19.78 o 
   5   1   2     1000.90      991.40     60.22 o 
   6   1   2       61.48       58.30     20.18 o 
   7   1   2       26.96       17.25     14.77 o 
  -7   2   2        0.18       -7.29     10.12 o 
  -6   2   2       96.89      118.64     28.33 o 
  -5   2   2        4.10        5.43     13.83 o 
  -4   2   2       21.24       32.64     10.15 o 
  -3   2   2     1264.35     1268.16     34.74 o 
  -2   2   2     4158.90     4291.64     53.40 o 
  -1   2   2    15937.50    16197.08    106.71 o 
   0   2   2      674.48      663.03     12.57 o 
   1   2   2      189.69      187.33      8.86 o 
   2   2   2       10.50        4.15      2.94 o 
   3   2   2      262.97      283.20     17.62 o 
   4   2   2        9.27        9.39      6.65 o 
   5   2   2      208.44      214.53     30.55 o 
   6   2   2       63.82       57.09     19.87 o 
   7   2   2       17.34       10.86     10.75 o 
  -7   3   2       98.63       19.05     46.20 o 
  -6   3   2       43.49       42.07     17.89 o 
  -5   3   2       10.96       16.44      8.74 o 
  -4   3   2       66.03       71.89     11.58 o 
  -3   3   2        0.34        1.51      3.23 o 
  -2   3   2        0.10        0.24      2.11 o 
  -1   3   2        0.00        0.43      1.38 o 
   0   3   2     2777.64     2768.42     54.02 o 
   1   3   2      505.80      478.94     15.49 o 
   2   3   2        2.67        3.58      3.19 o 
   3   3   2      491.42      489.45     23.16 o 
   4   3   2      566.57      568.60     33.58 o 
   5   3   2        7.37       13.45      8.51 o 
   6   3   2       16.06       18.05     13.22 o 
   7   3   2        0.27        6.49     10.44 o 
  -7   4   2        0.36        2.92     10.87 o 
  -6   4   2        1.71       -2.69     11.08 o 
  -5   4   2       26.65       33.91     11.55 o 
  -4   4   2       14.98       14.99      6.50 o 
  -3   4   2       36.97       30.52      7.15 o 
  -2   4   2     1232.19     1263.55     27.72 o 
  -1   4   2      184.95      204.61      9.97 o 
   0   4   2      210.34      222.78     13.22 o 
   1   4   2        6.69       10.82      3.03 o 
   2   4   2       42.02       40.73      6.68 o 
   3   4   2       45.68       71.51     11.33 o 
   4   4   2        0.65        1.82      5.29 o 
   5   4   2       26.97       26.41     10.64 o 
   6   4   2        2.81        4.60     10.00 o 
   7   4   2        7.42       19.25     12.41 o 
  -7   5   2        2.64        2.07     10.95 o 
  -6   5   2        2.67        0.27      8.12 o 
  -5   5   2       27.39       36.56     10.72 o 
  -4   5   2        0.31        3.93      4.81 o 
  -3   5   2       58.61       64.87      9.38 o 
  -2   5   2       25.90       36.59      5.57 o 
  -1   5   2      368.37      400.52     14.56 o 
   0   5   2       43.07       49.51      7.79 o 
   1   5   2      933.75      934.59     23.63 o 
   2   5   2       13.28        9.66      3.36 o 
   3   5   2        3.89        7.02      3.70 o 
   4   5   2        1.14        2.30      4.83 o 
   5   5   2       28.10       31.21     10.99 o 
   6   5   2        5.18        3.06      7.72 o 
   7   5   2       28.95       21.44     12.53 o 
  -7   6   2        5.76        7.44     10.16 o 
  -6   6   2        0.02       -5.91      7.14 o 
  -5   6   2      112.80      132.20     17.62 o 
  -4   6   2        2.07        1.37      5.07 o 
  -3   6   2      313.83      298.73     16.73 o 
  -2   6   2      107.92      113.52      9.08 o 
  -1   6   2       41.35       39.49      5.35 o 
   0   6   2        1.14        3.63      3.63 o 
   1   6   2      624.55      644.49     20.32 o 
   2   6   2       11.12       14.32      3.98 o 
   3   6   2        6.81        5.74      3.26 o 
   4   6   2       10.27       16.02      6.93 o 
   5   6   2       87.63       97.34     19.49 o 
   6   6   2        5.86        9.44      8.65 o 
   7   6   2        4.89        7.05     11.00 o 
  -7   7   2        0.80       19.30      9.84 o 
  -6   7   2        0.04        7.25      7.78 o 
  -5   7   2       37.91       46.50     12.03 o 
  -4   7   2        6.92        7.80      6.17 o 
  -3   7   2      277.70      280.80     16.85 o 
  -2   7   2        7.72       10.26      3.92 o 
  -1   7   2      733.63      763.91     20.86 o 
   0   7   2        0.89        2.27      3.85 o 
   1   7   2     1377.73     1362.30     43.07 o 
   2   7   2       10.03        9.14      3.83 o 
   3   7   2       22.25       27.91      6.87 o 
   4   7   2       11.17       14.74      7.30 o 
   5   7   2       59.49       59.69     14.23 o 
   6   7   2        0.05       -4.30      7.33 o 
   7   7   2        0.08        5.06      9.08 o 
  -6   8   2        6.45        7.46      8.65 o 
  -5   8   2       55.84       68.48     14.72 o 
  -4   8   2       15.23       13.10      7.46 o 
  -3   8   2      280.31      250.67     16.57 o 
  -2   8   2       17.53       11.44      4.22 o 
  -1   8   2       38.78       42.69     10.37 o 
   0   8   2        7.61        4.80      4.84 o 
   1   8   2      105.16       98.81     13.88 o 
   2   8   2      183.87      190.80     12.25 o 
   3   8   2        7.55       11.51      5.35 o 
   4   8   2        2.28        6.34      6.74 o 
   5   8   2        0.74        0.17      6.57 o 
   6   8   2        0.21        4.26      7.14 o 
  -6   9   2        3.35       13.75      9.91 o 
  -5   9   2        4.11       13.80     10.90 o 
  -4   9   2       57.58       67.36     17.22 o 
  -3   9   2      133.53      154.85     17.25 o 
  -2   9   2        9.45        4.19      6.16 o 
  -1   9   2      143.54      151.89     16.83 o 
   0   9   2        0.57        1.93      4.58 o 
   1   9   2      273.19      299.44     22.58 o 
   2   9   2        2.44        7.50      6.95 o 
   3   9   2        2.07       -1.73      7.35 o 
   4   9   2       16.44       14.31      9.50 o 
   5   9   2       17.22       24.56     11.83 o 
   6   9   2        2.01        6.55      9.24 o 
  -6  10   2        0.75       -3.58     11.33 o 
  -5  10   2       27.15       29.47     14.60 o 
  -4  10   2       20.43       13.62     14.77 o 
  -3  10   2      185.25      196.19     23.64 o 
  -2  10   2      100.40      103.74     20.03 o 
  -1  10   2       97.31      103.22     24.75 o 
   0  10   2        0.40        2.80      8.78 o 
   1  10   2      104.04      109.01     25.13 o 
   2  10   2       54.74       48.96     18.72 o 
   3  10   2      380.26      364.39     39.94 o 
   4  10   2        0.16        1.13      8.93 o 
   5  10   2       10.46       12.56     10.84 o 
   6  10   2        3.89        5.82     12.79 o 
  -5  11   2       16.92       24.55     12.60 o 
  -4  11   2       42.80       46.46     15.40 o 
  -3  11   2        0.01       -9.26      9.26 o 
  -2  11   2        9.02       -0.01      8.42 o 
  -1  11   2        8.40        1.80     10.55 o 
   0  11   2      152.40      160.51     26.29 o 
   1  11   2      122.82      112.28     26.74 o 
   2  11   2        0.15       -7.91      7.91 o 
   3  11   2      187.63      192.41     29.81 o 
   4  11   2       58.20       59.95     19.90 o 
   5  11   2        7.54       -0.99     11.05 o 
  -5  12   2        9.81       19.33     12.66 o 
  -4  12   2       35.22       24.42     22.72 o 
  -3  12   2        3.58        6.49     13.02 o 
  -2  12   2       51.12       42.88     15.82 o 
  -1  12   2      136.72      149.01     31.42 o 
   0  12   2      156.16      153.48     29.59 o 
   1  12   2        1.90       -2.88      8.57 o 
   2  12   2        0.54       -9.55      9.55 o 
   3  12   2       34.18       39.05     16.23 o 
   4  12   2        0.18       -0.12     10.14 o 
   5  12   2        0.19      -11.82     11.82 o 
  -4  13   2       27.41        4.30     20.85 o 
  -3  13   2        4.37       -2.35     10.48 o 
  -2  13   2        7.31        2.04     11.55 o 
  -1  13   2        9.20       32.58     13.63 o 
   0  13   2       24.02       25.40     12.33 o 
   1  13   2       46.90       31.15     13.90 o 
   2  13   2        0.46       -9.73     10.64 o 
   3  13   2        3.40        7.15     17.65 o 
   4  13   2        7.91       -5.04     10.70 o 
  -3  14   2       43.79       14.27     39.25 o 
  -2  14   2       15.30       -8.60     10.43 o 
  -1  14   2       18.42       -0.29     12.90 o 
   0  14   2      105.33       30.06     35.87 o 
   1  14   2        9.88       11.28     11.00 o 
   2  14   2       11.86       29.15     15.45 o 
   3  14   2        4.59        6.46     11.16 o 
  -2  15   2       19.61       25.56     13.12 o 
  -1  15   2        8.31       19.26     13.52 o 
   0  15   2        0.09        8.46     12.27 o 
   1  15   2        8.10       -0.94     15.27 o 
   2  15   2        0.10        0.51     14.59 o 
  -7   0   3        8.42       14.52     14.27 o 
  -5   0   3        1.07       14.02     16.15 o 
  -3   0   3        0.38       -2.13      4.74 o 
  -1   0   3      243.65      215.02     14.51 o 
   1   0   3      692.17      663.92     36.18 o 
   3   0   3      126.99      161.31     19.02 o 
   5   0   3      842.79      809.14     78.00 o 
   7   0   3       65.39        3.38     13.65 o 
  -7   1   3       12.84       14.49     11.26 o 
  -6   1   3        1.19       -9.60      9.60 o 
  -5   1   3       19.87       19.25     13.58 o 
  -4   1   3       14.99       19.27     10.21 o 
  -3   1   3       89.59       90.69     10.07 o 
  -2   1   3       78.40       82.86      6.82 o 
  -1   1   3     1897.89     1869.34     30.44 o 
   0   1   3     3165.64     3228.68     35.18 o 
   1   1   3        7.41        8.82      3.05 o 
   2   1   3      857.42      844.37     25.29 o 
   3   1   3       23.32       22.17      6.23 o 
   4   1   3       27.56       16.79     10.60 o 
   5   1   3       93.35      105.61     23.95 o 
   6   1   3       66.00       53.58     20.12 o 
   7   1   3        3.95       -9.31      9.51 o 
  -7   2   3        8.95       11.90     10.90 o 
  -6   2   3       38.95       39.83     17.40 o 
  -5   2   3        7.22        9.27     10.46 o 
  -4   2   3       22.21       17.69      6.65 o 
  -3   2   3      812.11      884.06     29.54 o 
  -2   2   3        2.74        0.73      2.35 o 
  -1   2   3    10272.75    10501.68     74.67 o 
   0   2   3    12114.27    11967.22     90.06 o 
   1   2   3      107.88      110.13     11.25 o 
   2   2   3       23.50       27.62      5.80 o 
   3   2   3      372.01      347.74     19.89 o 
   4   2   3       13.40        7.97      6.31 o 
   5   2   3       30.12       43.62     16.00 o 
   6   2   3       89.68       92.82     24.76 o 
   7   2   3       11.49        3.56      9.16 o 
  -7   3   3       11.01        5.15     10.29 o 
  -6   3   3      349.53      443.49     64.66 o 
  -5   3   3        0.66       -2.84      6.32 o 
  -4   3   3       19.15       27.39      8.20 o 
  -3   3   3       53.06       53.93      9.52 o 
  -2   3   3      106.79      121.42      8.33 o 
  -1   3   3      359.77      351.93     11.69 o 
   0   3   3     1230.95     1239.24     20.50 o 
   1   3   3      732.16      727.69     17.20 o 
   2   3   3      410.85      407.56     21.19 o 
   3   3   3      646.83      682.09     28.12 o 
   4   3   3      156.05      136.65     17.17 o 
   5   3   3      156.00      176.18     21.73 o 
   6   3   3       35.14       29.52     15.67 o 
   7   3   3       33.66       19.83     24.35 o 
  -7   4   3        0.37       -3.53     10.44 o 
  -6   4   3        6.28       16.85     11.05 o 
  -5   4   3       15.82       19.61      8.80 o 
  -4   4   3      145.06      156.23     15.40 o 
  -3   4   3       82.00       95.19      9.49 o 
  -2   4   3      136.10      133.00      9.22 o 
  -1   4   3      252.06      249.03     10.39 o 
   0   4   3      105.49       86.17      8.95 o 
   1   4   3      345.89      340.84     14.11 o 
   2   4   3      895.81      908.55     32.18 o 
   3   4   3       61.27       58.04     10.50 o 
   4   4   3       46.09       50.46     11.24 o 
   5   4   3      171.21      173.02     21.49 o 
   6   4   3       32.35       41.80     17.89 o 
   7   4   3        0.47        2.95     10.55 o 
  -7   5   3        4.02        0.34     11.55 o 
  -6   5   3       69.51       87.37     19.55 o 
  -5   5   3        0.49       -0.12      5.82 o 
  -4   5   3       14.99        9.82      5.70 o 
  -3   5   3       37.90       36.48      7.18 o 
  -2   5   3       13.09       16.96      4.47 o 
  -1   5   3       10.48       10.87      3.94 o 
   0   5   3     1674.70     1744.24     42.43 o 
   1   5   3      341.41      324.99     14.50 o 
   2   5   3        2.54        6.13      3.99 o 
   3   5   3        0.18       -3.58      3.58 o 
   4   5   3        6.69        9.65      6.17 o 
   5   5   3        0.89        7.45      7.86 o 
   6   5   3        7.06        2.78     10.84 o 
   7   5   3       10.15       21.66     16.53 o 
  -7   6   3        3.36       -1.26      9.64 o 
  -6   6   3       59.09       58.56     14.72 o 
  -5   6   3       36.01       28.63      9.21 o 
  -4   6   3      224.53      225.70     16.95 o 
  -3   6   3      176.23      163.48     12.79 o 
  -2   6   3        1.24        3.50      2.95 o 
  -1   6   3        1.68        0.12      3.22 o 
   0   6   3       38.79       26.42      7.20 o 
   1   6   3      181.73      169.17     10.43 o 
   2   6   3        0.02        0.41      2.54 o 
   3   6   3       14.17       11.17      5.55 o 
   4   6   3        1.07        6.59      6.39 o 
   5   6   3       67.51       61.56     15.96 o 
   6   6   3       13.31       13.12      9.11 o 
   7   6   3        0.83       14.55     12.27 o 
  -7   7   3        0.71       -8.66      8.66 o 
  -6   7   3        8.24        5.66      8.31 o 
  -5   7   3        0.19       -2.26      6.50 o 
  -4   7   3      102.89      104.28     13.76 o 
  -3   7   3      304.60      305.19     17.91 o 
  -2   7   3      179.40      176.89     11.72 o 
  -1   7   3       84.10       88.54     12.92 o 
   0   7   3       62.71       58.96     11.23 o 
   1   7   3        4.91        5.60      3.13 o 
   2   7   3       88.02      101.79      8.96 o 
   3   7   3        0.67       -2.63      4.12 o 
   4   7   3        0.02       -1.17      5.03 o 
   5   7   3        0.57        1.58      6.94 o 
   6   7   3       29.30       33.00     12.05 o 
   7   7   3        7.04        5.20     13.27 o 
  -6   8   3        0.53        2.07      9.84 o 
  -5   8   3        0.18       -8.32      8.32 o 
  -4   8   3       31.72       29.90      8.85 o 
  -3   8   3      170.16      175.90     14.51 o 
  -2   8   3      126.29      135.69     14.56 o 
  -1   8   3        0.03       -4.61      4.61 o 
   0   8   3       41.00       51.70     11.28 o 
   1   8   3        0.01       -0.14      4.91 o 
   2   8   3        0.15       -0.31      4.72 o 
   3   8   3       31.85       29.79      7.67 o 
   4   8   3       25.30       21.21      8.05 o 
   5   8   3       46.39       49.38     11.45 o 
   6   8   3        5.42       -2.17      7.74 o 
  -6   9   3        0.92       10.38      9.88 o 
  -5   9   3       15.55       32.16     12.82 o 
  -4   9   3       26.16       16.27      9.74 o 
  -3   9   3       70.95       73.60     14.05 o 
  -2   9   3       73.24       73.54     13.21 o 
  -1   9   3       44.88       33.27     10.10 o 
   0   9   3      426.18      432.67     36.68 o 
   1   9   3      111.42      114.13     16.25 o 
   2   9   3       26.38       31.48     10.26 o 
   3   9   3      236.73      243.45     20.78 o 
   4   9   3        0.37        1.76      6.91 o 
   5   9   3        5.87        8.69      9.15 o 
   6   9   3        5.23       -3.46     10.32 o 
  -6  10   3       85.63      142.81     26.91 o 
  -5  10   3        6.32        3.40      9.13 o 
  -4  10   3        4.34       10.69      9.94 o 
  -3  10   3        9.02        9.18      7.65 o 
  -2  10   3       27.97       22.00      8.98 o 
  -1  10   3       47.88       59.26     13.84 o 
   0  10   3       50.03       53.74     13.07 o 
   1  10   3        2.62        6.17      9.48 o 
   2  10   3      113.50       94.27     29.36 o 
   3  10   3      127.69      114.99     16.00 o 
   4  10   3       45.57       42.72     12.11 o 
   5  10   3       41.73       12.25     13.77 o 
   6  10   3       40.41       16.20     16.03 o 
  -5  11   3       33.04       32.81     13.12 o 
  -4  11   3       11.27       17.97     11.84 o 
  -3  11   3        2.01       -2.92     12.02 o 
  -2  11   3        7.55        7.18      8.78 o 
  -1  11   3      240.53      280.52     34.30 o 
   0  11   3      123.23      133.60     25.92 o 
   1  11   3       15.64        7.33      9.69 o 
   2  11   3      169.80      155.33     28.96 o 
   3  11   3        0.26       -0.07     11.52 o 
   4  11   3       14.38       -2.81      9.82 o 
   5  11   3       16.90       15.33     11.64 o 
  -5  12   3        5.35        0.68     12.53 o 
  -4  12   3      110.71      124.86     25.34 o 
  -3  12   3       50.25       46.81     16.68 o 
  -2  12   3        5.93       10.72      9.86 o 
  -1  12   3       67.11       81.99     24.14 o 
   0  12   3       59.04       70.35     21.22 o 
   1  12   3      114.03      112.22     28.07 o 
   2  12   3      125.89      118.06     27.80 o 
   3  12   3        4.20       -2.29     11.69 o 
   4  12   3        0.95       -9.11     10.05 o 
   5  12   3       17.59       -0.39     12.45 o 
  -4  13   3       46.25       57.98     19.85 o 
  -3  13   3       41.55       17.61     12.74 o 
  -2  13   3        2.85       -4.58     10.61 o 
  -1  13   3        0.62        1.96     10.11 o 
   0  13   3       21.24       16.47     10.60 o 
   1  13   3        3.14       14.73     12.68 o 
   2  13   3        4.36       -8.42      8.42 o 
   3  13   3       11.43       -9.40      9.40 o 
   4  13   3        5.30        3.92     11.13 o 
  -3  14   3        1.52       15.15     12.57 o 
  -2  14   3        1.21       11.08     13.77 o 
  -1  14   3        2.20       -2.50     10.33 o 
   0  14   3        0.14        8.07      9.89 o 
   1  14   3        6.21        1.38      9.29 o 
   2  14   3        0.00       16.89     10.21 o 
   3  14   3       16.15       27.37     18.27 o 
  -2  15   3       10.64        5.89     12.83 o 
  -1  15   3        0.61       -3.84     10.59 o 
   0  15   3        1.80        3.52     10.65 o 
   1  15   3        1.92       10.65     11.14 o 
   2  15   3        0.00       -1.93     10.83 o 
  -6   0   4       49.59       81.88     34.30 o 
  -4   0   4     1298.16     1326.96     88.14 o 
  -2   0   4        3.30        2.65      3.78 o 
   0   0   4     1215.29     1178.79     32.52 o 
   2   0   4      327.01      327.26     32.55 o 
   4   0   4      462.22      440.19     52.08 o 
   6   0   4       37.24       64.48     28.42 o 
  -7   1   4       18.85       15.98     11.06 o 
  -6   1   4        7.09        0.47     10.21 o 
  -5   1   4       32.87       41.32     15.30 o 
  -4   1   4        1.18        1.12      5.59 o 
  -3   1   4        2.76        5.62      4.34 o 
  -2   1   4      132.51      136.41      8.78 o 
  -1   1   4     1475.31     1467.74     20.45 o 
   0   1   4      256.24      233.46      7.46 o 
   1   1   4      116.33      114.94      7.12 o 
   2   1   4     1073.83     1148.60     44.09 o 
   3   1   4      133.16      129.16     12.64 o 
   4   1   4       85.31       89.71     16.64 o 
   5   1   4      111.25      145.71     24.52 o 
   6   1   4       45.74       53.55     19.13 o 
   7   1   4        1.52        8.44      9.89 o 
  -7   2   4        0.73        4.53     10.13 o 
  -6   2   4       24.91       23.45     13.40 o 
  -5   2   4        9.71       20.07     13.25 o 
  -4   2   4        6.74        4.37      4.85 o 
  -3   2   4      133.65      143.55     12.21 o 
  -2   2   4       24.01       26.59      5.16 o 
  -1   2   4      234.37      214.57      8.15 o 
   0   2   4      770.16      768.84     16.28 o 
   1   2   4       24.14       24.85      3.92 o 
   2   2   4      376.28      390.14     17.99 o 
   3   2   4       16.00       16.48      5.90 o 
   4   2   4      389.43      401.58     25.18 o 
   5   2   4        0.12        1.74      8.01 o 
   6   2   4        9.34       22.39     13.01 o 
   7   2   4        3.46       15.74     11.30 o 
  -7   3   4        3.07       -8.12     10.35 o 
  -6   3   4       17.11       17.94     12.25 o 
  -5   3   4        4.27        3.83      6.90 o 
  -4   3   4        0.12       -3.75      4.70 o 
  -3   3   4       29.47       30.75      7.50 o 
  -2   3   4      569.57      558.44     19.46 o 
  -1   3   4      799.44      765.66     18.10 o 
   0   3   4      633.50      627.52     22.59 o 
   1   3   4       61.29       59.88      6.16 o 
   2   3   4     1210.63     1287.08     32.82 o 
   3   3   4       40.79       51.33     14.06 o 
   4   3   4      419.62      416.19     25.81 o 
   5   3   4       56.75       65.36     30.11 o 
   6   3   4        1.53        0.68      9.15 o 
   7   3   4        6.61        6.00     10.57 o 
  -7   4   4       67.35       23.94     49.64 o 
  -6   4   4      135.31      176.75     29.10 o 
  -5   4   4        9.23        3.07      7.17 o 
  -4   4   4        7.68        9.31      6.34 o 
  -3   4   4      169.66      186.57     12.83 o 
  -2   4   4     1693.70     1684.81     32.94 o 
  -1   4   4     1266.08     1246.65     24.35 o 
   0   4   4      226.81      227.36      9.82 o 
   1   4   4       14.40        6.91      2.64 o 
   2   4   4        3.05        0.49      3.19 o 
   3   4   4       43.26       40.20     10.25 o 
   4   4   4      134.90      136.70     16.45 o 
   5   4   4      149.70      160.17     20.94 o 
   6   4   4       26.10       66.73     19.78 o 
   7   4   4       14.31       -1.06     10.87 o 
  -7   5   4       29.40       17.21     26.67 o 
  -6   5   4       25.42       34.68     13.60 o 
  -5   5   4        8.48       12.49      6.92 o 
  -4   5   4      115.07      131.33     13.31 o 
  -3   5   4       17.00       26.68      6.40 o 
  -2   5   4     1112.71     1142.56     28.32 o 
  -1   5   4     2181.22     2193.35     32.82 o 
   0   5   4     1097.79     1161.73     36.08 o 
   1   5   4      374.24      427.75     17.02 o 
   2   5   4       58.14       74.57      9.37 o 
   3   5   4       80.62       70.72     13.68 o 
   4   5   4       55.76       55.83     12.41 o 
   5   5   4       70.23       74.29     17.07 o 
   6   5   4        3.22        7.47      8.21 o 
   7   5   4        0.11       -9.03     11.20 o 
  -7   6   4        7.98        5.69     11.98 o 
  -6   6   4       14.43       13.32     10.03 o 
  -5   6   4        8.17        3.32      6.36 o 
  -4   6   4       45.25       36.41      8.38 o 
  -3   6   4       47.43       56.63      9.34 o 
  -2   6   4       53.94       51.90      7.01 o 
  -1   6   4       14.14       17.83      6.65 o 
   0   6   4       15.77       11.16      6.01 o 
   1   6   4       11.87       18.79      4.24 o 
   2   6   4       10.18       15.85      7.39 o 
   3   6   4       20.87       16.00      7.37 o 
   4   6   4      303.45      302.20     23.31 o 
   5   6   4       80.27       78.15     17.69 o 
   6   6   4        5.61        2.57      7.61 o 
   7   6   4       11.55       15.57     13.42 o 
  -6   7   4       22.15       28.23     11.07 o 
  -5   7   4        4.55        8.44      6.92 o 
  -4   7   4      308.09      307.52     20.43 o 
  -3   7   4       41.93       55.24      9.53 o 
  -2   7   4       10.85       16.04      4.78 o 
  -1   7   4      359.17      334.11     22.57 o 
   0   7   4       13.86       17.42      7.15 o 
   1   7   4       96.84      119.71     15.06 o 
   2   7   4       56.94       48.09      9.14 o 
   3   7   4       85.08       92.95     13.61 o 
   4   7   4        0.47        2.59      5.96 o 
   5   7   4        0.29       -0.69      6.66 o 
   6   7   4       11.97       12.61      7.72 o 
  -6   8   4        5.15        7.66      9.40 o 
  -5   8   4        2.04        5.29      8.95 o 
  -4   8   4       14.70       17.42      8.89 o 
  -3   8   4       17.81       21.78      8.15 o 
  -2   8   4       54.34       52.89     11.00 o 
  -1   8   4       95.37       97.77     15.43 o 
   0   8   4       18.20       15.76      7.77 o 
   1   8   4        1.26        7.03      5.78 o 
   2   8   4      144.07      156.06     17.98 o 
   3   8   4       60.83       69.75     15.87 o 
   4   8   4      251.22      250.12     23.36 o 
   5   8   4       15.99       35.06     13.18 o 
   6   8   4        3.86       -6.59      8.74 o 
  -6   9   4       10.24       12.91     10.86 o 
  -5   9   4        0.24        5.89      9.51 o 
  -4   9   4       42.91       51.33     12.70 o 
  -3   9   4       50.65       44.59     11.33 o 
  -2   9   4      477.55      477.00     27.41 o 
  -1   9   4      325.33      320.07     24.89 o 
   0   9   4      146.39      147.35     17.00 o 
   1   9   4       10.67       20.20      8.15 o 
   2   9   4      290.21      283.07     25.35 o 
   3   9   4       12.50        8.84      9.07 o 
   4   9   4       46.42       43.74     12.80 o 
   5   9   4       41.67       31.93     18.56 o 
   6   9   4       16.13        2.84      9.62 o 
  -6  10   4       12.48        2.74     18.06 o 
  -5  10   4        0.85        0.70      9.12 o 
  -4  10   4        6.97       11.55     10.07 o 
  -3  10   4        1.01        7.80      6.98 o 
  -2  10   4      225.60      228.85     20.78 o 
  -1  10   4      132.45      140.35     19.94 o 
   0  10   4       62.35       71.81     15.41 o 
   1  10   4       86.17      120.48     18.23 o 
   2  10   4       47.91       52.45     13.73 o 
   3  10   4        0.09       -1.80      7.21 o 
   4  10   4       29.48       24.28     11.42 o 
   5  10   4       45.67       35.21     22.77 o 
  -5  11   4        3.36       -7.78     11.14 o 
  -4  11   4        0.77       -1.77     10.47 o 
  -3  11   4        1.00       -2.65      8.38 o 
  -2  11   4        9.92        4.67      8.88 o 
  -1  11   4      168.66      195.97     29.44 o 
   0  11   4       32.30       29.72     14.92 o 
   1  11   4        4.07       -0.25     11.71 o 
   2  11   4      215.05      192.69     30.45 o 
   3  11   4       15.74       17.64     10.47 o 
   4  11   4       36.40       35.44     16.85 o 
   5  11   4       11.13      -10.65     10.65 o 
  -5  12   4        6.46       10.78     24.35 o 
  -4  12   4       13.83       34.53     16.07 o 
  -3  12   4        4.84        6.64     11.27 o 
  -2  12   4       10.68       13.13     11.49 o 
  -1  12   4       41.62       51.49     19.70 o 
   0  12   4       35.64       39.03     18.70 o 
   1  12   4       10.57        9.72     11.29 o 
   2  12   4       25.41       33.20     14.29 o 
   3  12   4        0.02       -1.39      9.23 o 
   4  12   4        1.50       -2.57     12.64 o 
  -4  13   4       35.36       22.05     14.72 o 
  -3  13   4       26.60       41.02     18.33 o 
  -2  13   4       19.19       18.87     12.00 o 
  -1  13   4        9.47       -0.22     10.89 o 
   0  13   4        8.04        5.80     11.45 o 
   1  13   4       15.13       24.83     13.79 o 
   2  13   4        0.31       -9.11      9.11 o 
   3  13   4        9.46        7.13     10.98 o 
   4  13   4        0.94      -10.89     13.01 o 
  -3  14   4        0.00       14.60     12.16 o 
  -2  14   4        1.35       -8.05     26.17 o 
  -1  14   4        8.76        3.25     11.55 o 
   0  14   4        0.09        5.15     11.06 o 
   1  14   4        1.28       13.79      9.93 o 
   2  14   4       10.75      -11.16     11.16 o 
   3  14   4        4.56       12.99     13.15 o 
  -2  15   4       22.00       -9.31     12.71 o 
  -1  15   4       12.75       10.86     12.26 o 
   0  15   4        0.15        8.48     12.14 o 
   1  15   4        0.18       -6.43     11.45 o 
   2  15   4       14.25        4.42     12.90 o 
  -7   0   5       14.48       29.17     19.16 o 
  -5   0   5       43.48       35.31     23.54 o 
  -3   0   5     1983.30     1953.11     67.81 o 
  -1   0   5      178.31      140.44     14.33 o 
   1   0   5       30.26       37.68     13.15 o 
   3   0   5      472.59      460.13     33.99 o 
   5   0   5      229.64      185.79     38.94 o 
   7   0   5        1.35        9.26     12.14 o 
  -7   1   5        6.57        1.82     10.98 o 
  -6   1   5       11.22        6.50     11.15 o 
  -5   1   5       15.38        8.51     10.91 o 
  -4   1   5        0.01       -0.09      5.58 o 
  -3   1   5      283.23      270.24     18.18 o 
  -2   1   5      111.99      110.17      8.55 o 
  -1   1   5     2352.84     2366.71     29.70 o 
   0   1   5       16.26       14.44      3.04 o 
   1   1   5       68.80       75.31      6.56 o 
   2   1   5     1000.29     1020.68     35.04 o 
   3   1   5      453.91      452.71     23.82 o 
   4   1   5      549.87      540.60     34.03 o 
   5   1   5       41.22       32.43     13.80 o 
   6   1   5       15.05       22.72     13.68 o 
   7   1   5        9.53       -8.41      8.41 o 
  -7   2   5       81.71       24.00     44.44 o 
  -6   2   5        0.39        4.19     10.10 o 
  -5   2   5        5.27       -5.77      6.76 o 
  -4   2   5       65.52       68.23     12.29 o 
  -3   2   5        0.87        3.12      3.58 o 
  -2   2   5        5.80        6.80      2.95 o 
  -1   2   5     1696.40     1644.32     23.51 o 
   0   2   5      127.00      121.90      6.78 o 
   1   2   5       78.14       78.39      6.33 o 
   2   2   5       24.42       25.47      9.29 o 
   3   2   5       74.87       80.40     11.82 o 
   4   2   5      152.33      138.40     18.08 o 
   5   2   5        9.91       23.67     12.00 o 
   6   2   5       36.82       48.81     16.60 o 
   7   2   5        1.12       -3.75      9.63 o 
  -7   3   5        1.42       -6.77     11.19 o 
  -6   3   5       10.09       10.68     12.51 o 
  -5   3   5        1.47       -1.56      7.07 o 
  -4   3   5       16.53       16.55      7.38 o 
  -3   3   5      300.11      291.94     15.44 o 
  -2   3   5     1536.89     1487.90     29.78 o 
  -1   3   5      273.56      280.27     11.38 o 
   0   3   5      392.78      433.29     15.09 o 
   1   3   5       11.30       14.90      4.04 o 
   2   3   5        1.04       -0.22      3.02 o 
   3   3   5       28.82       27.21      9.13 o 
   4   3   5      456.34      452.64     27.42 o 
   5   3   5        7.56       15.42     10.97 o 
   6   3   5        0.30       -0.97      8.81 o 
   7   3   5        1.83        3.64     10.71 o 
  -7   4   5       83.11       36.54     43.00 o 
  -6   4   5       49.03       43.19     17.27 o 
  -5   4   5       15.07       15.82      8.00 o 
  -4   4   5        2.72        2.41      4.63 o 
  -3   4   5       51.31       54.24      8.62 o 
  -2   4   5     1415.07     1400.22     30.56 o 
  -1   4   5     2068.10     2119.36     57.32 o 
   0   4   5       40.59       38.55      5.61 o 
   1   4   5      183.95      186.82     15.21 o 
   2   4   5       15.62        8.62      3.90 o 
   3   4   5      234.58      230.34     20.56 o 
   4   4   5      175.80      174.99     17.84 o 
   5   4   5       58.87       74.31     17.22 o 
   6   4   5        4.55       -1.22      9.62 o 
   7   4   5       18.44       31.62     15.04 o 
  -7   5   5       63.66       27.53     51.21 o 
  -6   5   5        0.01       -5.47      7.27 o 
  -5   5   5        0.67        2.32      6.28 o 
  -4   5   5      216.39      216.80     16.59 o 
  -3   5   5      274.39      257.18     15.57 o 
  -2   5   5      163.76      156.25     10.84 o 
  -1   5   5      511.67      518.97     16.90 o 
   0   5   5      297.06      335.64     14.96 o 
   1   5   5     1450.78     1520.68     28.23 o 
   2   5   5        0.03       -1.71      3.32 o 
   3   5   5      208.50      196.64     19.25 o 
   4   5   5       35.29       42.12     11.43 o 
   5   5   5        2.71        0.59      6.93 o 
   6   5   5       10.33       25.80     11.18 o 
   7   5   5        0.04        1.33     11.23 o 
  -7   6   5       17.99       13.09     12.66 o 
  -6   6   5       16.12       14.30      9.76 o 
  -5   6   5       34.42       33.58     10.05 o 
  -4   6   5      337.37      342.27     20.66 o 
  -3   6   5        5.22        5.34      4.81 o 
  -2   6   5       17.74       26.96      5.55 o 
  -1   6   5       86.19       85.28      6.82 o 
   0   6   5       27.71       22.60      7.33 o 
   1   6   5       64.69       80.29      8.22 o 
   2   6   5      130.26      137.26     12.81 o 
   3   6   5       35.24       26.81      8.44 o 
   4   6   5      111.13      117.30     17.14 o 
   5   6   5       30.00       28.22     10.06 o 
   6   6   5       22.05       20.79     10.82 o 
   7   6   5        8.90       17.02     14.33 o 
  -6   7   5        2.30        8.76     11.12 o 
  -5   7   5       38.38       45.88     11.25 o 
  -4   7   5        3.42        6.24      6.25 o 
  -3   7   5      180.21      176.01     14.20 o 
  -2   7   5      530.35      518.77     20.33 o 
  -1   7   5        2.18        3.19      4.88 o 
   0   7   5       32.33       39.92     10.52 o 
   1   7   5        5.47       10.03      6.51 o 
   2   7   5      127.50      123.57     12.56 o 
   3   7   5        0.20       -0.32      5.34 o 
   4   7   5       54.92       54.81     11.88 o 
   5   7   5        0.13       -0.11      6.35 o 
   6   7   5        2.11        4.59      7.91 o 
  -6   8   5        0.85        6.10     11.31 o 
  -5   8   5       81.75       83.72     17.07 o 
  -4   8   5       12.67        5.19      7.26 o 
  -3   8   5        0.22       -1.66      5.38 o 
  -2   8   5        0.09        5.39      5.02 o 
  -1   8   5       42.96       37.20     10.70 o 
   0   8   5        7.17        4.15      6.04 o 
   1   8   5        0.12        1.62      5.56 o 
   2   8   5      300.45      293.90     25.10 o 
   3   8   5       94.31      106.46     17.78 o 
   4   8   5       69.18       82.70     16.49 o 
   5   8   5       38.76       30.81     11.44 o 
   6   8   5       13.15        6.83     14.80 o 
  -6   9   5       12.06        7.29     12.66 o 
  -5   9   5        4.58        2.96      8.97 o 
  -4   9   5        0.56        1.62      7.90 o 
  -3   9   5       11.21       17.30      8.32 o 
  -2   9   5      258.53      259.11     21.00 o 
  -1   9   5      384.04      328.50     25.98 o 
   0   9   5      125.95      130.80     17.33 o 
   1   9   5       32.31       30.81     10.78 o 
   2   9   5      383.75      393.62     30.18 o 
   3   9   5        0.38        0.00      6.72 o 
   4   9   5        0.26       11.14      7.79 o 
   5   9   5        0.26        2.99      8.21 o 
   6   9   5        6.71       -7.17      9.35 o 
  -5  10   5        4.03        0.72      9.47 o 
  -4  10   5        0.01        6.22      8.03 o 
  -3  10   5        3.22       -1.64      7.07 o 
  -2  10   5       70.88       77.94     15.04 o 
  -1  10   5      188.96      211.23     30.46 o 
   0  10   5       97.74       75.22     16.45 o 
   1  10   5       44.38       40.89     12.22 o 
   2  10   5      106.53       99.02     18.02 o 
   3  10   5       12.89       10.61      9.10 o 
   4  10   5       30.49       33.45     10.84 o 
   5  10   5        0.51       12.13     10.38 o 
  -5  11   5        2.29      -10.93     10.93 o 
  -4  11   5        9.47       12.31     15.65 o 
  -3  11   5        0.90       -8.55      8.55 o 
  -2  11   5       12.77        8.90      9.61 o 
  -1  11   5      116.92      147.64     28.04 o 
   0  11   5      144.32      127.29     27.93 o 
   1  11   5      201.16      214.09     31.06 o 
   2  11   5        1.15        8.63     11.32 o 
   3  11   5       23.68       25.50     13.89 o 
   4  11   5       19.27       15.86     27.73 o 
   5  11   5        3.43       -3.20     13.50 o 
  -4  12   5        2.64       19.66     13.27 o 
  -3  12   5        1.89        6.03     10.12 o 
  -2  12   5        0.70       -8.29      8.29 o 
  -1  12   5        0.85        5.88     12.02 o 
   0  12   5       13.92       11.96     12.22 o 
   1  12   5       99.13       99.19     26.07 o 
   2  12   5       19.08        7.43     14.15 o 
   3  12   5        3.64        0.10      9.20 o 
   4  12   5        0.04      -10.50     10.50 o 
  -4  13   5       16.31       15.32     14.32 o 
  -3  13   5       16.97        3.52     17.46 o 
  -2  13   5        0.32        3.35     10.12 o 
  -1  13   5        2.85       -0.07     13.08 o 
   0  13   5       58.49       44.94     19.07 o 
   1  13   5       95.39      105.66     28.24 o 
   2  13   5        6.05       -9.51      9.51 o 
   3  13   5       82.25       31.26     31.11 o 
   4  13   5        2.57       -7.15     12.27 o 
  -3  14   5       31.28       38.60     16.25 o 
  -2  14   5        0.71      -13.65     13.65 o 
  -1  14   5       16.80       30.97     20.34 o 
   0  14   5        5.04      -10.69     10.69 o 
   1  14   5        7.77       12.40     11.75 o 
   2  14   5       24.47       14.50     20.85 o 
   3  14   5        3.50        0.66     12.83 o 
  -1  15   5        0.01       -9.85      9.85 o 
   0  15   5        3.49        7.73     10.67 o 
   1  15   5        0.46       12.45     11.75 o 
  -6   0   6        2.93      -11.89     11.89 o 
  -4   0   6       25.87       31.16     13.44 o 
  -2   0   6      202.40      190.84     31.67 o 
   0   0   6       61.30       72.19     10.69 o 
   2   0   6        0.04       -1.63      5.88 o 
   4   0   6        0.47       -3.84      6.95 o 
   6   0   6       42.51       45.95     24.41 o 
  -7   1   6       27.69       25.60     15.77 o 
  -6   1   6        0.05       -6.56      8.87 o 
  -5   1   6        7.58        5.07     11.03 o 
  -4   1   6       55.19       46.67     12.70 o 
  -3   1   6        1.25       -1.09      3.92 o 
  -2   1   6       30.24       32.91      4.00 o 
  -1   1   6        0.69       -0.24      1.76 o 
   0   1   6      174.69      174.43      8.79 o 
   1   1   6     1126.29     1185.56     29.42 o 
   2   1   6      881.44      920.63     43.11 o 
   3   1   6       92.99       95.83     14.81 o 
   4   1   6       76.94       75.34     13.58 o 
   5   1   6      190.67      188.26     27.58 o 
   6   1   6        3.36       -2.19      8.09 o 
   7   1   6        0.00       -1.44     10.77 o 
  -7   2   6       25.85       50.65     18.80 o 
  -6   2   6        0.89       -4.21      8.25 o 
  -5   2   6       80.39       87.67     19.90 o 
  -4   2   6       74.78       87.04     17.56 o 
  -3   2   6       18.87       22.55      6.53 o 
  -2   2   6       29.22       30.77      4.41 o 
  -1   2   6      742.59      746.40     15.76 o 
   0   2   6      196.46      200.13      8.74 o 
   1   2   6      429.80      451.32     16.51 o 
   2   2   6      313.17      325.79     16.70 o 
   3   2   6       15.93       10.60      5.72 o 
   4   2   6       21.92       24.19     10.10 o 
   5   2   6      159.43      164.68     23.46 o 
   6   2   6        8.59       -1.92      8.02 o 
   7   2   6       28.84       -8.20     30.61 o 
  -7   3   6       15.55        1.35     10.73 o 
  -6   3   6        7.87       -1.77     10.66 o 
  -5   3   6        0.25        3.43      8.03 o 
  -4   3   6       79.68       82.88     13.78 o 
  -3   3   6       31.84       34.80      6.87 o 
  -2   3   6      204.28      192.43     10.59 o 
  -1   3   6     4708.27     4865.41     62.86 o 
   0   3   6      756.94      777.22     19.31 o 
   1   3   6        4.02        2.88      2.36 o 
   2   3   6       14.42       15.20      7.74 o 
   3   3   6        0.08        2.70      4.58 o 
   4   3   6        1.27        3.28      5.51 o 
   5   3   6        1.15        5.46      7.64 o 
   6   3   6        5.10       -1.75     11.21 o 
   7   3   6       11.03        9.62     15.27 o 
  -7   4   6       19.89        2.83     11.37 o 
  -6   4   6        0.15        0.50      9.69 o 
  -5   4   6       71.20       73.12     12.06 o 
  -4   4   6        0.70       -0.40      4.53 o 
  -3   4   6        5.54        3.99      3.74 o 
  -2   4   6      158.32      167.93     10.77 o 
  -1   4   6      431.79      407.70     15.32 o 
   0   4   6      150.88      161.99     10.40 o 
   1   4   6       70.12       77.13      8.40 o 
   2   4   6        6.08        9.02      4.16 o 
   3   4   6        0.00        0.43      4.89 o 
   4   4   6        1.51        0.22      5.81 o 
   5   4   6      112.58      119.31     19.49 o 
   6   4   6       44.08       75.99     23.07 o 
   7   4   6       30.72       68.79     21.57 o 
  -7   5   6       28.38       25.12     17.90 o 
  -6   5   6        8.67       13.66     11.54 o 
  -5   5   6        0.00       -2.85      5.87 o 
  -4   5   6       31.86       30.21      8.25 o 
  -3   5   6       23.25       24.44      6.48 o 
  -2   5   6      123.69      117.88      9.84 o 
  -1   5   6       47.64       42.60      6.06 o 
   0   5   6       39.27       40.36      5.96 o 
   1   5   6      339.54      347.33     14.33 o 
   2   5   6       19.03       16.41      5.81 o 
   3   5   6      235.03      226.52     21.06 o 
   4   5   6      118.77      115.37     17.87 o 
   5   5   6        4.11        2.91      7.15 o 
   6   5   6        0.58       -2.30      9.77 o 
   7   5   6        0.00        8.74     12.13 o 
  -7   6   6        6.28        6.63     12.72 o 
  -6   6   6        0.67        0.04     11.01 o 
  -5   6   6       29.89       35.86     10.25 o 
  -4   6   6       17.23       20.06      7.37 o 
  -3   6   6      432.20      443.47     21.27 o 
  -2   6   6       94.25      109.98      9.77 o 
  -1   6   6      136.96      140.08      9.57 o 
   0   6   6        6.40       12.92      6.33 o 
   1   6   6       73.14       75.60      8.54 o 
   2   6   6      179.18      177.65     14.81 o 
   3   6   6      541.59      531.38     28.31 o 
   4   6   6      127.00      138.93     18.78 o 
   5   6   6       31.90       51.91     13.55 o 
   6   6   6        0.42        1.39      8.04 o 
  -6   7   6        0.21        6.26     15.27 o 
  -5   7   6        0.56       -0.97      7.47 o 
  -4   7   6       51.34       45.76      9.66 o 
  -3   7   6     1259.68     1286.59     44.05 o 
  -2   7   6       63.54       67.16     11.90 o 
  -1   7   6      338.96      326.01     20.69 o 
   0   7   6        0.28        1.59      5.25 o 
   1   7   6       83.71       86.82     15.88 o 
   2   7   6       42.50       53.85     12.69 o 
   3   7   6       41.21       46.66     10.72 o 
   4   7   6       31.30       31.82      9.61 o 
   5   7   6        5.75        7.33      6.62 o 
   6   7   6        1.67        5.51      9.16 o 
  -6   8   6        1.91        7.76     14.77 o 
  -5   8   6        9.04       11.04      9.46 o 
  -4   8   6        3.81        1.63      7.27 o 
  -3   8   6       16.02       30.74      9.39 o 
  -2   8   6      263.34      239.99     19.38 o 
  -1   8   6        0.04        2.51      5.96 o 
   0   8   6        0.00       -2.40      5.76 o 
   1   8   6      318.08      267.47     23.20 o 
   2   8   6        7.76        8.57      6.89 o 
   3   8   6      517.15      478.58     35.02 o 
   4   8   6       46.74       57.28     14.69 o 
   5   8   6       34.91       38.45     10.89 o 
   6   8   6        2.22        8.90      9.93 o 
  -6   9   6        0.51      -16.53     16.53 o 
  -5   9   6       58.80       68.98     22.47 o 
  -4   9   6        7.18        3.06      7.88 o 
  -3   9   6       46.26       58.21     12.96 o 
  -2   9   6       16.76       15.83      8.78 o 
  -1   9   6      214.15      193.69     20.77 o 
   0   9   6       66.81       82.21     16.63 o 
   1   9   6       13.85       17.19      9.18 o 
   2   9   6        8.63        7.71      8.04 o 
   3   9   6        0.57       -1.36      6.83 o 
   4   9   6        2.02        4.07      7.40 o 
   5   9   6        0.00       -0.94      7.56 o 
   6   9   6        0.39        7.35     12.14 o 
  -5  10   6        1.98        4.87     11.24 o 
  -4  10   6        9.91        6.31      7.92 o 
  -3  10   6        1.02       -6.64      6.64 o 
  -2  10   6        3.43        3.03      6.96 o 
  -1  10   6       31.09       29.34     11.67 o 
   0  10   6        7.65       -1.46      7.36 o 
   1  10   6       24.14       22.02      9.93 o 
   2  10   6       16.35       15.28      9.03 o 
   3  10   6       19.22       16.06     10.94 o 
   4  10   6        3.57        1.83      8.12 o 
   5  10   6       53.39       38.37     10.83 o 
  -5  11   6        0.27       -1.38     15.65 o 
  -4  11   6       60.22       68.04     17.74 o 
  -3  11   6        3.04       -0.69      7.89 o 
  -2  11   6        4.24       -4.75      7.43 o 
  -1  11   6        7.15        1.75      7.67 o 
   0  11   6        1.78        4.61      8.18 o 
   1  11   6       24.23       22.44     10.70 o 
   2  11   6        0.86       -3.65     10.46 o 
   3  11   6        0.33       -1.93     10.12 o 
   4  11   6        3.35       -6.41      9.85 o 
   5  11   6       16.35       22.95     12.21 o 
  -4  12   6        0.11       -7.70     12.64 o 
  -3  12   6        4.68        4.06     10.24 o 
  -2  12   6        7.48        1.13      9.23 o 
  -1  12   6        6.70        3.94     11.41 o 
   0  12   6       29.88       36.59     16.93 o 
   1  12   6       29.19       41.80     15.93 o 
   2  12   6       82.24       90.44     24.10 o 
   3  12   6        3.86        1.26     10.71 o 
   4  12   6       12.68        3.48     11.87 o 
  -3  13   6        0.72      -15.40     15.40 o 
  -2  13   6        6.97       19.29     11.03 o 
  -1  13   6        0.15        3.60      8.31 o 
   0  13   6       13.72        8.81     10.96 o 
   1  13   6       65.68       65.64     19.48 o 
   2  13   6       12.19        6.49      9.82 o 
   3  13   6        1.33      -10.67     10.67 o 
  -3  14   6        8.85       -1.53     23.16 o 
  -2  14   6        2.08      -11.23     11.97 o 
  -1  14   6        0.24        1.08      9.32 o 
   0  14   6        0.31      -10.55     10.55 o 
   1  14   6       58.45       23.47     35.81 o 
   2  14   6        0.00        9.73     11.37 o 
  -1  15   6       22.96       22.64     14.08 o 
   0  15   6        7.96       -1.71     11.99 o 
   1  15   6        3.95       11.16     12.27 o 
  -7   0   7        4.85      -15.90     15.90 o 
  -5   0   7       65.20       61.22     28.17 o 
  -3   0   7        6.98        0.67      6.74 o 
  -1   0   7      849.12      857.73     44.57 o 
   1   0   7      982.09     1051.21     40.75 o 
   3   0   7       97.88      121.57     26.67 o 
   5   0   7       97.83       63.85     27.92 o 
   7   0   7       37.66       18.53     13.77 o 
  -7   1   7        1.76        0.31     10.98 o 
  -6   1   7        0.59       11.03     10.46 o 
  -5   1   7       36.70       39.85     13.61 o 
  -4   1   7      237.08      237.53     23.71 o 
  -3   1   7       28.52       28.28      8.83 o 
  -2   1   7      360.80      372.14     20.73 o 
  -1   1   7      174.38      161.65     12.87 o 
   0   1   7      335.38      345.66     16.81 o 
   1   1   7      393.21      387.97     20.05 o 
   2   1   7      664.78      676.03     38.86 o 
   3   1   7       30.54       35.18     17.53 o 
   4   1   7       89.25       91.61     15.47 o 
   5   1   7        0.02       -0.61      7.30 o 
   6   1   7       18.38       15.03     12.23 o 
   7   1   7        5.13       -0.83      9.61 o 
  -7   2   7       22.73       26.64     13.14 o 
  -6   2   7       42.65       48.40     21.60 o 
  -5   2   7        9.51       10.36      9.15 o 
  -4   2   7      219.79      206.92     22.45 o 
  -3   2   7       91.59       89.94      8.11 o 
  -2   2   7        1.66        1.76      2.27 o 
  -1   2   7        0.03        0.27      1.64 o 
   0   2   7       49.35       58.24      5.59 o 
   1   2   7        1.71        2.94      2.92 o 
   2   2   7       68.74       85.27      9.10 o 
   3   2   7       16.70       12.86      6.17 o 
   4   2   7       27.96       15.64      8.98 o 
   5   2   7       54.00       57.37     15.86 o 
   6   2   7        6.24        3.85      9.54 o 
   7   2   7        3.60      -10.22     10.22 o 
  -7   3   7        5.25        8.19     12.53 o 
  -6   3   7        2.39       -2.80     11.11 o 
  -5   3   7       19.30       16.37     11.23 o 
  -4   3   7        4.53        6.37      5.11 o 
  -3   3   7       27.44       25.57      5.94 o 
  -2   3   7      963.61      952.69     23.78 o 
  -1   3   7      727.47      753.52     18.53 o 
   0   3   7      463.33      479.99     15.13 o 
   1   3   7        4.17        4.13      2.52 o 
   2   3   7        0.54       -2.75      3.40 o 
   3   3   7      120.16      117.88     13.70 o 
   4   3   7       47.74       51.78     12.87 o 
   5   3   7        1.05        9.32      8.54 o 
   6   3   7       31.40       40.78     15.42 o 
   7   3   7       16.19       15.95     13.67 o 
  -7   4   7        0.08       11.40     12.09 o 
  -6   4   7       23.02       25.08     12.70 o 
  -5   4   7      106.40       94.92     20.18 o 
  -4   4   7       20.90       24.99      7.11 o 
  -3   4   7        0.07        1.25      3.60 o 
  -2   4   7      527.08      537.15     19.28 o 
  -1   4   7      491.64      533.86     18.15 o 
   0   4   7       12.01       14.68      4.28 o 
   1   4   7       56.75       54.43      8.90 o 
   2   4   7       49.86       57.54      9.49 o 
   3   4   7      211.72      195.19     17.04 o 
   4   4   7       91.23       92.65     16.21 o 
   5   4   7       26.41       13.36      9.46 o 
   6   4   7       11.50       22.93     14.06 o 
   7   4   7        0.25        5.80     14.02 o 
  -7   5   7        8.74        0.99     12.66 o 
  -6   5   7        4.04       10.72      9.80 o 
  -5   5   7        0.35       -2.54      8.91 o 
  -4   5   7      471.10      471.87     24.05 o 
  -3   5   7       36.86       35.61      7.23 o 
  -2   5   7     1201.53     1186.90     30.61 o 
  -1   5   7       38.50       43.19      6.55 o 
   0   5   7        2.69        3.57      3.23 o 
   1   5   7      315.51      297.97     16.51 o 
   2   5   7       25.64       26.15      6.46 o 
   3   5   7       30.80       40.73     11.43 o 
   4   5   7        1.12        2.17      8.03 o 
   5   5   7        5.31       -6.44      6.44 o 
   6   5   7        4.11        7.81     11.49 o 
  -6   6   7        8.88       11.68     10.81 o 
  -5   6   7        5.99       -0.33      8.40 o 
  -4   6   7       28.05       26.77      7.56 o 
  -3   6   7       24.49       25.78      7.20 o 
  -2   6   7        5.01        1.81      3.83 o 
  -1   6   7        3.23        2.81      3.30 o 
   0   6   7      195.36      180.45     11.62 o 
   1   6   7       56.44       50.19      6.84 o 
   2   6   7      338.93      338.48     20.74 o 
   3   6   7        1.94        3.87      5.33 o 
   4   6   7      441.00      469.38     41.14 o 
   5   6   7        0.20       -6.28      6.87 o 
   6   6   7       45.28       60.14     15.98 o 
  -6   7   7        7.30       10.71     12.79 o 
  -5   7   7        3.37        3.07     10.64 o 
  -4   7   7        4.14       -0.82      6.14 o 
  -3   7   7        2.45       12.43      6.68 o 
  -2   7   7     1194.27     1152.60     39.97 o 
  -1   7   7        0.66        3.04      5.26 o 
   0   7   7      374.15      401.42     26.65 o 
   1   7   7      670.99      660.81     35.47 o 
   2   7   7       26.71       32.50     11.11 o 
   3   7   7        5.09        7.92      7.17 o 
   4   7   7       49.23       43.59     17.02 o 
   5   7   7        3.08        1.10      6.99 o 
   6   7   7        0.98       -1.19      8.36 o 
  -6   8   7       14.43       15.40     20.66 o 
  -5   8   7       37.64       28.26     18.10 o 
  -4   8   7       75.85       54.20     14.10 o 
  -3   8   7        2.73        1.84      5.84 o 
  -2   8   7        7.17        4.63      6.11 o 
  -1   8   7      172.46      165.20     16.40 o 
   0   8   7        3.96        0.50      5.98 o 
   1   8   7       87.42       82.77     15.75 o 
   2   8   7       17.78       17.61      9.18 o 
   3   8   7       16.80       16.53      9.38 o 
   4   8   7      349.97      392.11     63.16 o 
   5   8   7        1.89       -1.07      7.55 o 
   6   8   7        1.26        7.43     10.17 o 
  -5   9   7        6.95        0.39     30.99 o 
  -4   9   7       12.03       20.67     10.09 o 
  -3   9   7        2.95        8.60      7.22 o 
  -2   9   7      206.56      188.86     18.71 o 
  -1   9   7       65.64       54.85     11.72 o 
   0   9   7        2.43        1.13      6.10 o 
   1   9   7        7.87        2.76      7.31 o 
   2   9   7       55.45       60.79     15.76 o 
   3   9   7       18.73       23.99     10.97 o 
   4   9   7        8.26        5.03      8.06 o 
   5   9   7        8.66       11.86      8.19 o 
  -5  10   7        0.01      -14.52     14.52 o 
  -4  10   7        1.29        9.76     10.35 o 
  -3  10   7        0.95       -6.73      6.74 o 
  -2  10   7       26.67       28.26     10.44 o 
  -1  10   7        0.06        1.34      6.50 o 
   0  10   7        3.32        3.37      8.09 o 
   1  10   7       16.81       18.69     10.36 o 
   2  10   7       12.97        7.68      9.02 o 
   3  10   7       22.74       28.58     10.72 o 
   4  10   7        0.24        4.15      8.06 o 
   5  10   7        1.94        0.48      8.10 o 
  -5  11   7        0.01       -1.13     17.15 o 
  -4  11   7        5.47       22.13     10.47 o 
  -3  11   7       24.71       33.37     11.30 o 
  -2  11   7       23.99       22.79     10.30 o 
  -1  11   7      225.09      224.33     21.84 o 
   0  11   7       16.52       14.85     12.99 o 
   1  11   7        1.66       -0.18      8.63 o 
   2  11   7        6.16        7.90      9.28 o 
   3  11   7        0.59        1.96      8.43 o 
   4  11   7        4.42       -1.57      8.17 o 
  -4  12   7       19.77       28.29     18.53 o 
  -3  12   7        0.37       -9.04      9.42 o 
  -2  12   7       73.82       57.71     22.02 o 
  -1  12   7        0.08        5.29     10.17 o 
   0  12   7       74.06       65.12     21.85 o 
   1  12   7        4.53        1.26     10.01 o 
   2  12   7        0.05        0.31     13.07 o 
   3  12   7        2.92       -3.33      9.75 o 
   4  12   7        9.65        2.29     11.64 o 
  -3  13   7        2.44       -4.35      9.91 o 
  -2  13   7        5.53       11.82     10.77 o 
  -1  13   7       19.08        7.60     11.40 o 
   0  13   7       46.35       62.18     19.41 o 
   1  13   7       75.74       51.36     19.55 o 
   2  13   7        0.56       -4.82     13.27 o 
   3  13   7        0.01      -10.57     10.57 o 
  -2  14   7        7.68       -1.57     10.57 o 
  -1  14   7        0.80       -4.36      9.31 o 
   0  14   7       68.40       62.70     19.76 o 
   1  14   7        0.50       -1.03     13.27 o 
   2  14   7        2.87       -2.66     12.52 o 
  -6   0   8        4.41        3.00     16.03 o 
  -4   0   8       85.76       92.52     23.13 o 
  -2   0   8       56.98       63.19     15.81 o 
   0   0   8      362.60      358.59     26.26 o 
   2   0   8      670.29      662.67     57.72 o 
   4   0   8       33.04       24.76     14.46 o 
   6   0   8       11.40       18.03     16.03 o 
  -7   1   8        1.12        0.92     12.76 o 
  -6   1   8        2.85        4.78     10.97 o 
  -5   1   8       25.44       30.57     13.37 o 
  -4   1   8       34.53       39.68     11.52 o 
  -3   1   8        2.95        0.07      5.13 o 
  -2   1   8      991.70      940.14     42.36 o 
  -1   1   8       15.51       13.45      5.40 o 
   0   1   8        2.07        4.19      2.71 o 
   1   1   8       53.47       69.30      9.41 o 
   2   1   8       20.05       14.98      6.58 o 
   3   1   8        4.83        5.34      6.21 o 
   4   1   8      200.39      165.24     18.51 o 
   5   1   8        0.33       -6.38      6.38 o 
   6   1   8       34.69       26.22     12.70 o 
   7   1   8        5.16       13.58      9.47 o 
  -7   2   8        0.78        7.90     13.29 o 
  -6   2   8        6.89       13.55     11.56 o 
  -5   2   8       21.24       23.23     11.37 o 
  -4   2   8      130.11      131.85     19.76 o 
  -3   2   8       16.25       15.65      6.97 o 
  -2   2   8      638.51      594.97     29.30 o 
  -1   2   8       10.06       11.35      3.63 o 
   0   2   8       36.11       39.83      4.85 o 
   1   2   8       14.90       10.40      4.47 o 
   2   2   8      160.50      172.31     16.93 o 
   3   2   8        4.56       -1.75     11.02 o 
   4   2   8      545.11      501.19     30.75 o 
   5   2   8        0.35       -0.74      7.25 o 
   6   2   8        1.53       -1.69      9.26 o 
   7   2   8        4.40      -15.02     15.02 o 
  -7   3   8        0.05      -12.35     12.35 o 
  -6   3   8        4.06       -4.45      8.81 o 
  -5   3   8       18.34       21.21     11.10 o 
  -4   3   8       33.22       28.46     11.65 o 
  -3   3   8       82.77       86.22      8.64 o 
  -2   3   8       45.28       51.73      5.79 o 
  -1   3   8       71.15       64.02      5.85 o 
   0   3   8        0.38       -1.17      2.27 o 
   1   3   8      198.93      206.84     11.64 o 
   2   3   8        2.82        3.63      5.29 o 
   3   3   8      184.00      172.05     16.81 o 
   4   3   8      120.72      149.17     18.84 o 
   5   3   8       23.62       27.34     13.02 o 
   6   3   8       16.30       30.32     14.38 o 
   7   3   8       12.16       22.64     14.96 o 
  -7   4   8        0.92       -3.22     12.48 o 
  -6   4   8        0.74       -7.92      8.66 o 
  -5   4   8       36.74       45.27     15.38 o 
  -4   4   8      428.75      482.52     34.47 o 
  -3   4   8      171.87      177.48     14.96 o 
  -2   4   8      409.13      419.18     17.90 o 
  -1   4   8        6.29        5.52      3.09 o 
   0   4   8      177.71      188.07     11.84 o 
   1   4   8       55.38       65.00      9.40 o 
   2   4   8        1.63        0.73      4.21 o 
   3   4   8      102.24      118.56     14.13 o 
   4   4   8       31.78       27.57     10.28 o 
   5   4   8        0.57        0.95      7.88 o 
   6   4   8        3.44        3.59     10.16 o 
  -6   5   8        1.97        5.57      9.60 o 
  -5   5   8       12.16       27.84     11.83 o 
  -4   5   8      231.21      236.43     24.81 o 
  -3   5   8      469.69      478.08     21.61 o 
  -2   5   8       73.44       78.65      8.84 o 
  -1   5   8        7.94        4.25      3.82 o 
   0   5   8      128.57      139.38     11.41 o 
   1   5   8      107.94      109.32     11.04 o 
   2   5   8       26.34       25.85      6.69 o 
   3   5   8        7.28        9.97      7.85 o 
   4   5   8        2.15        3.24      7.76 o 
   5   5   8        0.32       -1.65      6.47 o 
   6   5   8       11.47       22.11     13.65 o 
  -6   6   8       16.05       22.82     19.09 o 
  -5   6   8        6.80       -3.34      8.21 o 
  -4   6   8       64.22       72.53     17.20 o 
  -3   6   8        0.53        1.46      4.60 o 
  -2   6   8      577.27      595.24     23.00 o 
  -1   6   8        0.85        1.51      3.35 o 
   0   6   8        0.62        3.54      4.03 o 
   1   6   8       35.67       33.43     10.11 o 
   2   6   8      193.17      197.84     14.65 o 
   3   6   8      857.67      874.18     38.21 o 
   4   6   8       50.03       52.36     15.12 o 
   5   6   8        0.29       -6.55      6.97 o 
   6   6   8        5.71       20.49     14.00 o 
  -6   7   8       12.09       -6.94     23.41 o 
  -5   7   8        7.43       10.46     13.59 o 
  -4   7   8       32.92       31.14     14.96 o 
  -3   7   8      417.72      442.64     26.52 o 
  -2   7   8      135.09      139.21     14.95 o 
  -1   7   8       30.01       25.30      7.92 o 
   0   7   8      171.58      164.94     20.08 o 
   1   7   8      100.86      101.16     17.62 o 
   2   7   8      267.80      280.41     25.43 o 
   3   7   8        5.79        7.77      8.87 o 
   4   7   8        2.20       -6.95      6.95 o 
   5   7   8        8.41        3.72      7.91 o 
   6   7   8        5.15        7.08      9.46 o 
  -6   8   8       21.76      -10.77     16.28 o 
  -5   8   8       18.35        1.96     12.18 o 
  -4   8   8        8.24       13.00     13.30 o 
  -3   8   8        1.74        5.55      6.39 o 
  -2   8   8       93.96       99.58     15.63 o 
  -1   8   8       43.32       51.49     11.13 o 
   0   8   8       40.14       35.72     12.05 o 
   1   8   8        0.75        1.12      6.65 o 
   2   8   8      331.15      316.13     28.63 o 
   3   8   8      236.75      206.65     24.77 o 
   4   8   8       33.33       17.37     11.87 o 
   5   8   8        9.90       11.21      8.98 o 
  -5   9   8       44.73       87.38     23.71 o 
  -4   9   8        0.96        6.39     20.28 o 
  -3   9   8        5.73        6.30      9.00 o 
  -2   9   8      124.32      122.45     17.40 o 
  -1   9   8        0.01        1.86      6.53 o 
   0   9   8        8.92       11.91      8.77 o 
   1   9   8        5.19        5.89      8.16 o 
   2   9   8       14.45       25.43     10.66 o 
   3   9   8       23.51       26.47     11.40 o 
   4   9   8        1.73       -1.10      8.43 o 
   5   9   8        0.53       10.44      8.08 o 
  -5  10   8        9.85       15.77     17.40 o 
  -4  10   8        5.74        9.16     13.08 o 
  -3  10   8       74.13       89.21     18.77 o 
  -2  10   8       14.40       11.08      9.02 o 
  -1  10   8        0.03        0.00      7.60 o 
   0  10   8       47.11       44.47     13.82 o 
   1  10   8       53.06       40.33     13.75 o 
   2  10   8        0.59       -5.51      7.68 o 
   3  10   8       16.39       10.05      8.59 o 
   4  10   8        2.43        8.85     10.34 o 
   5  10   8        3.49        8.22      8.45 o 
  -4  11   8        6.86        1.20     12.51 o 
  -3  11   8       18.87       12.87     10.22 o 
  -2  11   8        2.03        5.09      9.14 o 
  -1  11   8        1.27        1.65      7.70 o 
   0  11   8        2.72       -1.04      8.61 o 
   1  11   8        0.03        8.35      9.59 o 
   2  11   8       21.53       23.54     12.32 o 
   3  11   8        0.18        4.19     17.34 o 
   4  11   8       31.22       16.98      9.97 o 
  -3  12   8        5.14      -12.32     12.90 o 
  -2  12   8       33.72       30.18     13.33 o 
  -1  12   8        0.10        0.68      9.11 o 
   0  12   8       12.53       10.82     12.23 o 
   1  12   8        0.19        1.98      9.80 o 
   2  12   8       19.45       42.16     16.57 o 
   3  12   8        0.70       -9.03     10.07 o 
   4  12   8       13.37        9.98     12.82 o 
  -3  13   8        0.07      -13.83     13.83 o 
  -2  13   8       74.03       67.43     16.56 o 
  -1  13   8        0.80       -8.79      9.30 o 
   0  13   8       62.42       80.22     23.44 o 
   1  13   8       61.11       77.39     23.00 o 
   2  13   8        2.83       14.75     11.97 o 
   3  13   8        2.27        6.82     12.57 o 
  -2  14   8       10.36       -2.93     13.23 o 
  -1  14   8        5.76       23.87     11.21 o 
   0  14   8        8.04        4.94     12.53 o 
   1  14   8        6.00        4.06     13.13 o 
  -7   0   9       51.57       73.99     32.05 o 
  -5   0   9        0.00       10.77     13.77 o 
  -3   0   9       98.42      102.51     22.73 o 
  -1   0   9     1086.09     1089.06     50.50 o 
   1   0   9      121.64      132.44     17.77 o 
   3   0   9      327.99      328.64     48.08 o 
   5   0   9       23.88       20.79     14.43 o 
  -7   1   9        2.83        7.07     13.64 o 
  -6   1   9        5.29        6.68     12.60 o 
  -5   1   9        9.76       11.71      9.89 o 
  -4   1   9        0.97       -1.35      6.28 o 
  -3   1   9       15.09       15.73      7.47 o 
  -2   1   9      149.40      141.62     14.81 o 
  -1   1   9      360.25      347.68     20.47 o 
   0   1   9       21.41       18.92      4.55 o 
   1   1   9       69.01       56.89      9.59 o 
   2   1   9       37.27       43.42      9.89 o 
   3   1   9       14.32       24.40     11.78 o 
   4   1   9        9.26        6.17     11.01 o 
   5   1   9      172.87      179.91     22.29 o 
   6   1   9       30.18       11.91     11.24 o 
  -7   2   9        0.00        0.48     13.14 o 
  -6   2   9       23.49       35.05     20.72 o 
  -5   2   9      118.68      116.19     23.14 o 
  -4   2   9       35.62       35.95     12.74 o 
  -3   2   9       13.48       15.46      7.70 o 
  -2   2   9       91.94       83.69     13.47 o 
  -1   2   9       85.09       85.83      8.03 o 
   0   2   9      152.10      153.27      9.03 o 
   1   2   9      405.15      422.21     18.05 o 
   2   2   9        0.05       -0.43      4.40 o 
   3   2   9       10.73       -1.50      8.03 o 
   4   2   9       20.81       48.75     15.10 o 
   5   2   9       18.18        9.08      9.08 o 
   6   2   9        1.48       -1.97      9.01 o 
  -7   3   9        0.10       -0.89     13.22 o 
  -6   3   9       16.08       23.01     11.66 o 
  -5   3   9        0.13        1.65      8.43 o 
  -4   3   9        4.20        2.95      7.91 o 
  -3   3   9        6.20       -0.76      7.07 o 
  -2   3   9       62.84       73.62     12.23 o 
  -1   3   9       57.46       53.60      5.67 o 
   0   3   9      176.93      185.80     10.65 o 
   1   3   9      133.73      156.85     10.97 o 
   2   3   9        6.37        3.51      5.07 o 
   3   3   9      179.38      178.60     17.37 o 
   4   3   9      203.90      197.35     22.81 o 
   5   3   9        2.63        5.07      7.53 o 
   6   3   9        0.92       -1.89     12.27 o 
  -6   4   9        6.19        6.25      9.05 o 
  -5   4   9      105.91       84.26     18.90 o 
  -4   4   9        0.03       -5.78      6.93 o 
  -3   4   9      284.99      277.66     25.22 o 
  -2   4   9      112.56      101.96     11.67 o 
  -1   4   9      150.92      158.36     10.59 o 
   0   4   9       16.14       15.44      4.46 o 
   1   4   9       33.07       30.91      6.42 o 
   2   4   9      264.53      265.64     21.66 o 
   3   4   9      406.68      396.29     25.51 o 
   4   4   9        1.74        8.37      8.18 o 
   5   4   9        6.38       11.90      8.54 o 
   6   4   9        8.52       25.30     11.72 o 
  -6   5   9        1.73       10.77     10.18 o 
  -5   5   9       66.32       74.20     18.03 o 
  -4   5   9      354.20      350.93     30.42 o 
  -3   5   9      908.07      879.76     43.85 o 
  -2   5   9      192.77      177.36     15.13 o 
  -1   5   9      103.68       96.15      9.38 o 
   0   5   9       41.54       47.89      8.22 o 
   1   5   9        4.32        1.97      3.91 o 
   2   5   9       16.14       15.01      5.92 o 
   3   5   9        0.05        1.81      6.15 o 
   4   5   9        3.81        1.21      7.00 o 
   5   5   9       50.72       66.17     17.93 o 
   6   5   9        4.52       13.55     10.79 o 
  -6   6   9        5.02        2.08     19.09 o 
  -5   6   9       37.71       26.40     15.06 o 
  -4   6   9       32.86       43.59     17.66 o 
  -3   6   9       57.04       52.68     13.80 o 
  -2   6   9      209.56      234.82     17.57 o 
  -1   6   9        4.07        5.26      5.27 o 
   0   6   9      223.54      208.27     17.03 o 
   1   6   9       51.45       58.57     10.15 o 
   2   6   9      471.26      439.99     31.02 o 
   3   6   9       56.16       60.90     12.99 o 
   4   6   9       22.14       21.22      8.54 o 
   5   6   9        0.01       -3.96      7.36 o 
   6   6   9       52.37      101.55     27.49 o 
  -6   7   9        0.03      -14.08     14.08 o 
  -5   7   9        4.22      -11.87     12.33 o 
  -4   7   9       31.05       35.52     17.18 o 
  -3   7   9       11.80       17.85     12.51 o 
  -2   7   9       45.24       32.58      8.83 o 
  -1   7   9        1.92        6.41      5.93 o 
   0   7   9       42.50       46.82     12.03 o 
   1   7   9      163.12      166.04     19.60 o 
   2   7   9       54.47       48.12     13.60 o 
   3   7   9        8.21       16.20      9.22 o 
   4   7   9        4.58        8.44      7.98 o 
   5   7   9        1.77       -4.55      7.26 o 
   6   7   9       15.79       14.35     13.66 o 
  -5   8   9        0.05      -11.83     11.83 o 
  -4   8   9       16.27       25.21     14.63 o 
  -3   8   9        5.30       -3.81     11.08 o 
  -2   8   9       21.49       12.10      8.42 o 
  -1   8   9       15.01       13.37      7.25 o 
   0   8   9       27.24       21.23     10.42 o 
   1   8   9       14.35       12.86      8.59 o 
   2   8   9      213.45      235.58     25.13 o 
   3   8   9       65.12       64.18     16.52 o 
   4   8   9       22.14       24.43     10.90 o 
   5   8   9        6.59       11.83      8.11 o 
  -5   9   9        9.37        2.65     13.04 o 
  -4   9   9      164.18      189.02     56.15 o 
  -3   9   9      106.45      118.09     28.09 o 
  -2   9   9       24.79       43.19     16.26 o 
  -1   9   9        2.64       -0.89      6.71 o 
   0   9   9       44.78       43.26     13.27 o 
   1   9   9       32.90       46.40     14.11 o 
   2   9   9        8.48       25.29     10.24 o 
   3   9   9       70.68       55.95     16.21 o 
   4   9   9       29.51       26.35     11.65 o 
   5   9   9        0.13        5.55     10.14 o 
  -5  10   9        0.99       11.82     13.71 o 
  -4  10   9       17.85        6.11     13.56 o 
  -3  10   9       32.42       28.07     14.46 o 
  -2  10   9       19.26       18.28     10.98 o 
  -1  10   9       17.08       18.04     10.28 o 
   0  10   9        4.91       12.15      9.07 o 
   1  10   9        2.03       -0.90      7.92 o 
   2  10   9      122.70      128.20     23.33 o 
   3  10   9      134.19      156.26     22.04 o 
   4  10   9       69.85       40.54     23.32 o 
  -4  11   9        1.88       16.55     12.92 o 
  -3  11   9       50.55       73.38     21.71 o 
  -2  11   9        3.37       -3.03      9.32 o 
  -1  11   9        0.19        2.06      7.71 o 
   0  11   9       30.69       41.80     13.04 o 
   1  11   9        0.40       -2.17      8.93 o 
   2  11   9        9.46        9.71      9.53 o 
   3  11   9        2.55       -0.25      8.36 o 
   4  11   9        0.36       -4.07      9.12 o 
  -3  12   9        6.96       20.66     21.16 o 
  -2  12   9        1.89       -3.45     10.09 o 
  -1  12   9        8.06       13.68      9.62 o 
   0  12   9        1.10       -1.26     10.57 o 
   1  12   9        0.93       -2.56     10.09 o 
   2  12   9        3.92       10.40     13.12 o 
   3  12   9        0.50        9.60     10.76 o 
  -2  13   9        1.20        5.01     12.48 o 
  -1  13   9        0.00       -2.69     10.06 o 
   0  13   9        0.69       10.58     12.31 o 
   1  13   9       17.82       23.32     13.45 o 
   2  13   9       10.25       -0.27     12.69 o 
  -1  14   9       56.59       70.50     21.41 o 
   0  14   9        8.70       25.26     15.31 o 
   1  14   9       16.63       20.89     31.80 o 
  -6   0  10       54.33       39.31     21.91 o 
  -4   0  10        0.49        8.56     11.73 o 
  -2   0  10       69.57       63.43     17.77 o 
   0   0  10      134.85      131.06     18.59 o 
   2   0  10        0.67        2.02      6.94 o 
   4   0  10       33.25       23.22     14.32 o 
   6   0  10        6.97        0.75     12.77 o 
  -6   1  10        0.35       -0.94     10.88 o 
  -5   1  10       15.80       24.74     11.82 o 
  -4   1  10       31.43       24.33     10.36 o 
  -3   1  10      390.72      400.85     26.58 o 
  -2   1  10       11.49        9.86      6.20 o 
  -1   1  10       28.22       25.28      7.79 o 
   0   1  10      175.54      173.35     11.55 o 
   1   1  10      634.39      636.85     27.41 o 
   2   1  10        5.56        8.05      6.26 o 
   3   1  10       53.86       49.13     17.87 o 
   4   1  10      107.61      115.39     21.74 o 
   5   1  10        6.95        4.19      8.20 o 
   6   1  10        0.00       -4.49      9.08 o 
  -6   2  10        5.70        6.73     10.78 o 
  -5   2  10       15.77       16.36     12.65 o 
  -4   2  10       81.85       91.17     19.29 o 
  -3   2  10        1.10        1.91      6.19 o 
  -2   2  10      178.09      156.51     16.11 o 
  -1   2  10       43.90       37.82      9.20 o 
   0   2  10        3.73        7.82      4.32 o 
   1   2  10      339.34      332.76     19.80 o 
   2   2  10       95.33       80.22     19.69 o 
   3   2  10        3.04        5.38      9.14 o 
   4   2  10        3.82       17.45     10.25 o 
   5   2  10        2.87        1.83      7.24 o 
   6   2  10        7.99       -6.11     10.44 o 
  -6   3  10        0.22        3.14      9.81 o 
  -5   3  10      470.84      517.62     39.94 o 
  -4   3  10       98.40      113.10     21.54 o 
  -3   3  10       52.26       48.83     13.90 o 
  -2   3  10       28.26       33.48      9.35 o 
  -1   3  10       29.24       23.25      7.43 o 
   0   3  10        1.62        2.98      3.38 o 
   1   3  10       81.73       91.48      9.15 o 
   2   3  10      162.06      158.05     17.85 o 
   3   3  10      157.95      178.91     40.19 o 
   4   3  10       86.18       70.79     17.01 o 
   5   3  10        3.87        0.86      8.42 o 
   6   3  10        2.80        2.80      9.64 o 
  -6   4  10        0.43        3.04     10.02 o 
  -5   4  10       29.62       29.61     12.89 o 
  -4   4  10       25.53       11.27      9.85 o 
  -3   4  10        6.05        9.27      7.97 o 
  -2   4  10      275.52      298.84     26.26 o 
  -1   4  10       17.45        7.36      4.69 o 
   0   4  10       19.79       22.12      5.50 o 
   1   4  10      556.53      553.46     25.47 o 
   2   4  10      245.88      216.89     18.00 o 
   3   4  10        6.51        6.26      7.01 o 
   4   4  10       13.40       13.92      9.91 o 
   5   4  10       16.21       35.29     13.53 o 
   6   4  10        6.19       -6.92     10.15 o 
  -6   5  10        0.01        6.21     10.67 o 
  -5   5  10       38.79       46.87     14.70 o 
  -4   5  10       12.28       13.48     10.40 o 
  -3   5  10        1.63        6.22      8.48 o 
  -2   5  10      230.26      222.78     22.02 o 
  -1   5  10        4.45        4.96      5.20 o 
   0   5  10      147.27      145.44     12.04 o 
   1   5  10      464.27      431.32     23.12 o 
   2   5  10        8.91        7.76      6.14 o 
   3   5  10      429.49      459.68     28.02 o 
   4   5  10        6.42        0.84      8.35 o 
   5   5  10        0.19       -4.51      8.61 o 
   6   5  10        3.81        0.50      9.81 o 
  -6   6  10        2.56       -7.25     16.28 o 
  -5   6  10       25.95       10.26     12.06 o 
  -4   6  10       23.32       33.06     16.01 o 
  -3   6  10      121.28       91.77     23.96 o 
  -2   6  10       74.62       86.43     23.28 o 
  -1   6  10       19.95       24.40      9.32 o 
   0   6  10      215.89      198.96     17.16 o 
   1   6  10       47.45       50.41     12.97 o 
   2   6  10       16.62        5.39      7.05 o 
   3   6  10       45.60       60.46     15.60 o 
   4   6  10        4.89       -2.74      6.58 o 
   5   6  10        5.13        3.25      9.41 o 
   6   6  10       12.04       33.02     17.37 o 
  -5   7  10       41.53       21.51     34.05 o 
  -4   7  10       13.62       28.78     18.47 o 
  -3   7  10       94.18       83.24     22.69 o 
  -2   7  10        0.76        1.19     14.34 o 
  -1   7  10       52.07       38.89     12.75 o 
   0   7  10        2.22       -0.21      5.66 o 
   1   7  10        7.73       12.30      8.74 o 
   2   7  10       43.90       54.17     14.53 o 
   3   7  10        1.84       10.39      8.38 o 
   4   7  10       12.24       11.87      9.45 o 
   5   7  10       11.62       21.43      8.67 o 
  -5   8  10       27.33        9.60     39.25 o 
  -4   8  10        0.05       -2.57     11.14 o 
  -3   8  10       23.47       19.01     12.74 o 
  -2   8  10        6.19       21.44     13.71 o 
  -1   8  10        1.26       -6.37      6.58 o 
   0   8  10       13.50       12.65      7.29 o 
   1   8  10      270.45      295.48     26.77 o 
   2   8  10       64.27       66.26     16.03 o 
   3   8  10        0.49       -3.13      8.47 o 
   4   8  10        0.10       -7.08      8.35 o 
   5   8  10       34.81       22.22     16.41 o 
  -5   9  10       13.74       37.81     16.66 o 
  -4   9  10        9.02       -1.05     12.83 o 
  -3   9  10        8.97       11.49     12.06 o 
  -2   9  10       24.78       13.25     13.53 o 
  -1   9  10      112.78      114.32     21.28 o 
   0   9  10        4.36       -1.23      7.63 o 
   1   9  10        0.41        7.93      8.57 o 
   2   9  10        0.33        2.98      7.92 o 
   3   9  10       51.17       54.37     14.55 o 
   4   9  10        0.12        4.42      8.62 o 
   5   9  10        0.10        1.13      9.37 o 
  -4  10  10        0.84       -9.44     11.24 o 
  -3  10  10       13.26        4.12     11.73 o 
  -2  10  10       12.37       32.63     15.13 o 
  -1  10  10        0.08       -7.02      8.44 o 
   0  10  10        4.05       13.50      9.88 o 
   1  10  10      136.94      138.63     22.34 o 
   2  10  10       39.16       55.78     16.27 o 
   3  10  10       61.69       48.57     16.14 o 
   4  10  10        5.97        7.65      9.30 o 
  -4  11  10       10.62       -1.95     13.44 o 
  -3  11  10        1.89        6.71     12.35 o 
  -2  11  10       15.11       10.75     16.34 o 
  -1  11  10        5.41       17.48     11.01 o 
   0  11  10        5.69        8.07     10.16 o 
   1  11  10        3.16        6.35     10.66 o 
   2  11  10       36.19       47.15     14.90 o 
   3  11  10        1.03       -3.11      8.91 o 
   4  11  10       28.63       12.23     14.97 o 
  -3  12  10        6.06       -1.63     13.57 o 
  -2  12  10       15.88       14.26     13.14 o 
  -1  12  10       11.12       22.69     11.58 o 
   0  12  10        0.18        2.42      9.45 o 
   1  12  10       22.88       27.18     12.40 o 
   2  12  10       12.60       24.82     12.26 o 
   3  12  10       41.53       36.06     15.37 o 
  -2  13  10       21.26       75.99     35.68 o 
  -1  13  10        4.79       -5.19     12.76 o 
   0  13  10        1.07       -3.24     10.45 o 
   1  13  10       24.87       46.16     15.08 o 
   2  13  10        0.03      -11.97     11.98 o 
  -5   0  11       62.09       55.78     21.29 o 
  -3   0  11      520.00      535.07     45.31 o 
  -1   0  11       84.34       79.32     19.49 o 
   1   0  11        6.83        1.78      6.62 o 
   3   0  11       19.14       20.41     19.41 o 
   5   0  11       10.74        4.58     11.10 o 
  -6   1  11       10.17        4.89     10.93 o 
  -5   1  11        1.01        4.92      8.39 o 
  -4   1  11        5.09        4.99      8.14 o 
  -3   1  11       11.05       12.67      8.07 o 
  -2   1  11      129.14      145.34     16.68 o 
  -1   1  11       23.47       31.00      8.92 o 
   0   1  11      103.22      112.03     13.82 o 
   1   1  11        3.20        5.13      5.52 o 
   2   1  11       35.05       38.17     11.84 o 
   3   1  11      258.54      214.96     30.90 o 
   4   1  11       48.90       63.11     16.61 o 
   5   1  11        6.21       13.08      8.17 o 
   6   1  11        3.32       -4.32      8.20 o 
  -6   2  11        1.61        3.66      9.70 o 
  -5   2  11       17.48       20.84     11.21 o 
  -4   2  11       46.62       55.65     16.14 o 
  -3   2  11      109.75      116.57     17.49 o 
  -2   2  11      301.23      303.46     22.70 o 
  -1   2  11        2.08       -2.10      5.03 o 
   0   2  11        2.25        4.26      4.80 o 
   1   2  11        1.70        0.27      5.66 o 
   2   2  11        3.15        8.43      7.56 o 
   3   2  11       19.51        6.88     12.92 o 
   4   2  11        0.01        7.31     10.08 o 
   5   2  11        1.13        6.35      7.55 o 
   6   2  11        1.79        3.64     10.39 o 
  -6   3  11       31.22       27.63     13.73 o 
  -5   3  11      148.76      149.61     25.02 o 
  -4   3  11      156.14      147.89     24.23 o 
  -3   3  11      135.32      147.74     19.82 o 
  -2   3  11        9.97        6.27      6.76 o 
  -1   3  11        0.29        1.19      5.04 o 
   0   3  11       74.17       74.14      9.90 o 
   1   3  11        1.77        4.72      4.21 o 
   2   3  11      325.95      334.32     33.90 o 
   3   3  11      249.44      234.67     32.93 o 
   4   3  11      213.99      225.12     26.13 o 
   5   3  11        2.49       -4.54      7.84 o 
   6   3  11        3.92       -1.95      8.84 o 
  -6   4  11        0.20        2.03     10.95 o 
  -5   4  11       53.43       38.91     13.25 o 
  -4   4  11       28.52       29.99     13.50 o 
  -3   4  11       49.51       54.65     14.26 o 
  -2   4  11       71.12       61.65     14.76 o 
  -1   4  11       72.19       60.65     11.75 o 
   0   4  11       11.55       16.82      6.04 o 
   1   4  11      459.30      418.72     21.12 o 
   2   4  11      254.58      266.60     20.45 o 
   3   4  11      515.74      534.54     31.08 o 
   4   4  11        0.52        5.70      7.90 o 
   5   4  11        2.10        5.30      9.22 o 
   6   4  11        0.66       -7.72      9.79 o 
  -6   5  11       29.12      -13.00     13.00 o 
  -5   5  11        0.00       -3.71      8.76 o 
  -4   5  11        3.00        5.86      9.18 o 
  -3   5  11       66.56       80.48     17.45 o 
  -2   5  11        0.60        3.38      7.12 o 
  -1   5  11        3.27        8.66      7.55 o 
   0   5  11       21.72       25.47      6.86 o 
   1   5  11      184.74      174.57     16.00 o 
   2   5  11        8.58        7.20      6.32 o 
   3   5  11       10.55        3.12      6.23 o 
   4   5  11        2.58       -0.49      8.39 o 
   5   5  11       54.02       81.87     31.13 o 
  -5   6  11        0.09        0.70     13.40 o 
  -4   6  11        0.40        9.59     10.71 o 
  -3   6  11       58.42       57.55     21.30 o 
  -2   6  11       88.73       82.68     22.45 o 
  -1   6  11       56.91       56.02     18.36 o 
   0   6  11      345.78      341.90     22.67 o 
   1   6  11      173.49      172.84     20.27 o 
   2   6  11       62.88       75.05     15.93 o 
   3   6  11       14.35       14.28      9.03 o 
   4   6  11       10.31       16.74      9.94 o 
   5   6  11       10.68       11.62      8.97 o 
  -5   7  11        0.18        9.87     11.43 o 
  -4   7  11       37.56       34.07     16.62 o 
  -3   7  11      124.47      148.34     32.14 o 
  -2   7  11       12.67       -2.65     18.09 o 
  -1   7  11        1.98        2.37      9.50 o 
   0   7  11       54.17       60.94     15.07 o 
   1   7  11       14.08       21.67      9.27 o 
   2   7  11       28.69       45.75     13.67 o 
   3   7  11        4.44        5.85      8.54 o 
   4   7  11        1.76       -0.06      7.96 o 
   5   7  11       21.41       16.80     10.00 o 
  -5   8  11        2.69        3.98     12.60 o 
  -4   8  11        7.54        8.49     12.36 o 
  -3   8  11       14.32        8.45     10.55 o 
  -2   8  11       62.95       62.92     22.44 o 
  -1   8  11       54.10       55.34     19.42 o 
   0   8  11        4.50        3.34      7.45 o 
   1   8  11       13.75        4.12      8.93 o 
   2   8  11        6.53        2.86      8.08 o 
   3   8  11       26.49       29.70     11.95 o 
   4   8  11        4.32        0.71      8.74 o 
   5   8  11        2.96        9.92      9.06 o 
  -4   9  11        8.74       -3.71     14.27 o 
  -3   9  11        3.45       -4.46     11.75 o 
  -2   9  11       25.97       31.09     14.44 o 
  -1   9  11       14.70       12.74     12.90 o 
   0   9  11       23.93       27.20     12.23 o 
   1   9  11       14.31       21.59     11.48 o 
   2   9  11        7.08        0.22      8.50 o 
   3   9  11       66.34       90.50     18.56 o 
   4   9  11        6.08       -0.26      9.50 o 
  -4  10  11        5.53       -5.35     13.01 o 
  -3  10  11       51.40       70.76     28.23 o 
  -2  10  11        0.25        1.33     10.57 o 
  -1  10  11        5.41        3.67     12.53 o 
   0  10  11       22.37       10.28      9.49 o 
   1  10  11       67.10       90.46     19.27 o 
   2  10  11       29.44       43.54     14.14 o 
   3  10  11        4.34        2.31      9.56 o 
   4  10  11        1.19        7.77      9.86 o 
  -3  11  11        0.37       -0.16     12.34 o 
  -2  11  11        0.08       -5.62     11.91 o 
  -1  11  11        0.78        0.85     10.90 o 
   0  11  11        0.23       14.26     10.02 o 
   1  11  11       47.14       57.64     15.02 o 
   2  11  11       50.10       39.93     14.69 o 
   3  11  11       15.16       31.54     12.07 o 
  -2  12  11       22.28       26.72     14.65 o 
  -1  12  11       11.35       15.47     14.20 o 
   0  12  11        0.44       -1.07      9.77 o 
   1  12  11        2.19       -6.86      9.95 o 
   2  12  11       25.48       41.98     14.31 o 
  -1  13  11       51.91       79.37     35.93 o 
   0  13  11        9.58        4.33     14.21 o 
   1  13  11        0.01      -15.90     17.15 o 
  -6   0  12       17.73       35.06     20.41 o 
  -4   0  12       84.18      111.26     28.18 o 
  -2   0  12       62.91       49.51     17.56 o 
   0   0  12        5.35        2.25      8.67 o 
   2   0  12      165.44      154.70     24.49 o 
   4   0  12        4.62       20.03     25.79 o 
   6   0  12       65.66      -14.52     14.52 o 
  -6   1  12       78.82      118.63     26.58 o 
  -5   1  12       10.61       14.99     11.09 o 
  -4   1  12       23.24       26.72     11.86 o 
  -3   1  12        4.50       -3.41      6.97 o 
  -2   1  12        6.59       11.88      7.55 o 
  -1   1  12       56.02       51.99     11.58 o 
   0   1  12       49.27       48.65     11.10 o 
   1   1  12      131.64      115.88     14.99 o 
   2   1  12      238.97      233.70     23.93 o 
   3   1  12        5.81        6.43     11.34 o 
   4   1  12       14.14       25.29     22.41 o 
   5   1  12        6.56        1.11      7.75 o 
   6   1  12        1.26       -0.92      8.73 o 
  -6   2  12       44.58       56.67     16.43 o 
  -5   2  12        3.47        6.08      9.95 o 
  -4   2  12      108.84       86.45     16.68 o 
  -3   2  12       16.56       11.35      9.07 o 
  -2   2  12        5.40        7.75      7.33 o 
  -1   2  12       59.87       55.49     12.21 o 
   0   2  12      375.37      368.47     23.76 o 
   1   2  12       64.50       65.33     10.93 o 
   2   2  12      293.62      329.33     28.05 o 
   3   2  12       17.84       24.84     15.61 o 
   4   2  12       10.54        5.31     10.29 o 
   5   2  12        3.17       -0.55      7.96 o 
   6   2  12       12.50        7.43     10.48 o 
  -6   3  12        6.77        8.03     11.89 o 
  -5   3  12       10.16        8.24      9.74 o 
  -4   3  12      121.85      114.27     22.48 o 
  -3   3  12       19.63       12.63      8.48 o 
  -2   3  12        2.49        0.90      6.50 o 
  -1   3  12       43.02       44.61     11.52 o 
   0   3  12        1.66        0.40      5.58 o 
   1   3  12       21.65       21.18      7.70 o 
   2   3  12      132.35      127.73     18.88 o 
   3   3  12       21.11       17.74     14.40 o 
   4   3  12        0.46        8.03      8.68 o 
   5   3  12       19.29        9.52      7.13 o 
   6   3  12        2.75        4.12     10.13 o 
  -6   4  12        7.50       -2.03     10.96 o 
  -5   4  12        0.31        9.40     10.03 o 
  -4   4  12       29.34       47.98     14.45 o 
  -3   4  12        6.25       10.63      9.66 o 
  -2   4  12        7.05        7.52      7.89 o 
  -1   4  12        7.70        6.33      7.16 o 
   0   4  12      529.74      514.52     34.39 o 
   1   4  12       15.03       13.15      6.46 o 
   2   4  12        3.46        4.45      6.60 o 
   3   4  12       22.18        7.01     18.03 o 
   4   4  12        0.17       -0.21      7.88 o 
   5   4  12        0.40        6.88      8.64 o 
  -5   5  12        4.50        5.41     10.56 o 
  -4   5  12        0.76       -6.66      9.16 o 
  -3   5  12      122.73      110.08     28.53 o 
  -2   5  12       29.83       17.84      9.60 o 
  -1   5  12        0.52        0.94      6.88 o 
   0   5  12       27.40       43.29     12.40 o 
   1   5  12       10.17        7.65      5.90 o 
   2   5  12      219.82      261.94     21.27 o 
   3   5  12       36.65       44.14     11.82 o 
   4   5  12        1.40       -2.25     13.52 o 
   5   5  12        0.09        8.75     12.31 o 
  -5   6  12        7.12        4.22     12.24 o 
  -4   6  12       27.71       32.29     15.23 o 
  -3   6  12       83.06       60.01     21.06 o 
  -2   6  12        0.17        6.28     11.05 o 
  -1   6  12       53.06       39.70     15.79 o 
   0   6  12      104.47       95.45     24.67 o 
   1   6  12       15.46       15.72      7.72 o 
   2   6  12       51.23       73.08     17.37 o 
   3   6  12        2.23        6.74      7.87 o 
   4   6  12        0.35       -4.90      7.69 o 
   5   6  12       14.31       23.04     14.25 o 
  -5   7  12        3.31       -7.45     14.15 o 
  -4   7  12       16.37        3.52     12.04 o 
  -3   7  12       51.38       32.98     17.09 o 
  -2   7  12      173.22      182.99     32.91 o 
  -1   7  12        0.90       12.77     11.53 o 
   0   7  12       12.02        5.74     10.58 o 
   1   7  12       62.58       61.27     19.33 o 
   2   7  12       36.36       39.19     12.95 o 
   3   7  12        3.19       -8.31      8.31 o 
   4   7  12        1.28        0.58      8.01 o 
   5   7  12       28.65       50.21     15.46 o 
  -5   8  12       12.81        0.23     13.90 o 
  -4   8  12       36.28       16.53     21.47 o 
  -3   8  12        0.81       -9.96      9.96 o 
  -2   8  12        7.99        8.16     10.61 o 
  -1   8  12       81.92       88.62     25.19 o 
   0   8  12       10.92       24.29     13.54 o 
   1   8  12        0.85       11.25     12.56 o 
   2   8  12        7.15        5.53      8.88 o 
   3   8  12       35.46       47.61     15.09 o 
   4   8  12       21.75       13.93     10.56 o 
  -4   9  12       13.05       12.35     12.67 o 
  -3   9  12        0.00        2.36     10.54 o 
  -2   9  12       22.49       25.29     14.25 o 
  -1   9  12        2.05        2.77     11.55 o 
   0   9  12       93.23      102.95     26.80 o 
   1   9  12       52.05       53.10     23.47 o 
   2   9  12       16.86        9.98     10.54 o 
   3   9  12       24.07       37.84     12.14 o 
   4   9  12        4.19       12.43     12.93 o 
  -3  10  12       34.07       55.19     17.37 o 
  -2  10  12        9.25        1.94     12.24 o 
  -1  10  12        0.95       15.93     12.83 o 
   0  10  12        5.68       12.41     11.46 o 
   1  10  12        2.74       -7.23     11.07 o 
   2  10  12       12.71       23.80     11.97 o 
   3  10  12        0.25       -0.37      9.34 o 
  -3  11  12        1.69        2.23     13.11 o 
  -2  11  12        0.08      -15.02     15.02 o 
  -1  11  12        1.05        5.89     10.75 o 
   0  11  12       24.14       53.51     20.06 o 
   1  11  12        6.52       14.94     13.03 o 
   2  11  12      123.10      152.41     21.77 o 
   3  11  12        0.69       -3.25     13.18 o 
  -2  12  12       42.34       33.72     20.78 o 
  -1  12  12        0.67        6.00     12.92 o 
   0  12  12       58.35       75.61     22.44 o 
   1  12  12       33.90       35.86     13.40 o 
  -5   0  13       58.56       14.91     37.31 o 
  -3   0  13       59.72       62.44     20.99 o 
  -1   0  13       88.65       80.22     21.82 o 
   1   0  13       36.00       53.73     17.75 o 
   3   0  13        8.88        4.13     16.65 o 
   5   0  13        8.93       11.45     10.20 o 
  -6   1  13       29.55       36.41     17.50 o 
  -5   1  13       49.18       87.02     20.83 o 
  -4   1  13       83.86       96.94     18.36 o 
  -3   1  13        8.67        7.52      8.38 o 
  -2   1  13        3.10        2.66      7.51 o 
  -1   1  13       25.63       30.10     10.17 o 
   0   1  13       11.45       16.00      8.08 o 
   1   1  13      731.43      751.00     34.97 o 
   2   1  13       11.35       19.39     11.06 o 
   3   1  13        0.02        0.15     10.62 o 
   4   1  13       18.01       25.46     15.75 o 
   5   1  13        0.65       -6.28      6.98 o 
  -6   2  13       20.07       14.04     13.56 o 
  -5   2  13      172.31      201.59     27.78 o 
  -4   2  13        0.01        4.42      6.95 o 
  -3   2  13       85.31       79.55     16.44 o 
  -2   2  13        5.44       10.63      8.08 o 
  -1   2  13       11.77        9.86      7.34 o 
   0   2  13      108.05      135.28     17.19 o 
   1   2  13       35.79       29.01     11.42 o 
   2   2  13      151.24      164.70     21.54 o 
   3   2  13        3.62       -2.67     11.46 o 
   4   2  13        0.39       -0.15      9.56 o 
   5   2  13        8.04       14.11      8.34 o 
  -5   3  13       11.90       17.72     12.68 o 
  -4   3  13       12.09        8.87     10.63 o 
  -3   3  13       34.71       35.50     11.49 o 
  -2   3  13        0.17       -6.29      6.29 o 
  -1   3  13        2.85        2.01      6.52 o 
   0   3  13      702.88      687.08     50.04 o 
   1   3  13       55.09       47.57     13.57 o 
   2   3  13       18.63       20.68     10.82 o 
   3   3  13       27.32       19.47     14.49 o 
   4   3  13       26.92       20.20     13.27 o 
   5   3  13        3.83       -3.91     13.23 o 
  -5   4  13       14.82        2.37      9.48 o 
  -4   4  13       42.13       59.46     17.42 o 
  -3   4  13        9.03        7.91      9.30 o 
  -2   4  13       46.14       51.50     14.99 o 
  -1   4  13       25.20       29.11      9.80 o 
   0   4  13       95.17      116.74     16.75 o 
   1   4  13       11.83        5.93      7.97 o 
   2   4  13        2.15        1.72      6.43 o 
   3   4  13       93.85      108.57     26.68 o 
   4   4  13        4.64       16.90     11.46 o 
   5   4  13        0.24       -7.17     14.27 o 
  -5   5  13        7.74        3.86     11.20 o 
  -4   5  13       12.46        4.75     11.90 o 
  -3   5  13       61.14       38.22     15.93 o 
  -2   5  13       65.74       48.66     18.21 o 
  -1   5  13       26.61       30.06     15.09 o 
   0   5  13       27.59       20.92     12.52 o 
   1   5  13        8.48       12.10     10.28 o 
   2   5  13      297.48      311.31     27.86 o 
   3   5  13       83.53      118.74     23.53 o 
   4   5  13        5.79        1.25      9.13 o 
   5   5  13        0.08        0.42     13.42 o 
  -5   6  13       12.27       -7.64     13.04 o 
  -4   6  13        7.92       22.11     11.89 o 
  -3   6  13       42.39       29.97     14.71 o 
  -2   6  13       41.92       50.59     19.25 o 
  -1   6  13        0.98        6.57     10.58 o 
   0   6  13       32.26       43.39     19.05 o 
   1   6  13        8.26       10.77     14.46 o 
   2   6  13      116.41      169.37     28.45 o 
   3   6  13        0.76       -0.35      9.08 o 
   4   6  13        0.34       -2.32     10.22 o 
   5   6  13        0.72       -3.26     15.65 o 
  -4   7  13        0.90        1.50     11.14 o 
  -3   7  13      150.23      153.30     29.20 o 
  -2   7  13        6.70        8.88     10.11 o 
  -1   7  13        4.35        1.63      9.96 o 
   0   7  13       25.18       16.30     12.48 o 
   1   7  13        0.06       14.84     11.18 o 
   2   7  13        1.93        4.63      9.45 o 
   3   7  13       10.77        4.84      9.94 o 
   4   7  13       26.00       23.78     13.66 o 
  -4   8  13        0.25        1.47     12.44 o 
  -3   8  13       63.66       23.39     33.05 o 
  -2   8  13        0.00        4.04     12.58 o 
  -1   8  13       39.58       44.62     16.04 o 
   0   8  13       12.22        0.59      9.08 o 
   1   8  13       30.28       18.01     12.46 o 
   2   8  13        2.09        3.55     10.88 o 
   3   8  13        5.53       -2.65      8.77 o 
   4   8  13        3.03        4.38      9.68 o 
  -4   9  13        7.78       -6.51     12.35 o 
  -3   9  13       31.35       20.12     13.71 o 
  -2   9  13        1.09        1.10     11.28 o 
  -1   9  13        0.69        0.45     11.98 o 
   0   9  13        3.20        3.09     10.68 o 
   1   9  13       27.89       13.47     11.56 o 
   2   9  13        6.16       18.90     13.52 o 
   3   9  13        4.90        4.81      9.53 o 
  -3  10  13       14.56       11.34     14.34 o 
  -2  10  13        3.55       -6.84     11.55 o 
  -1  10  13        0.04       -3.47     10.64 o 
   0  10  13       15.99        5.72     15.65 o 
   1  10  13        7.21        0.77     11.00 o 
   2  10  13        0.20       -4.33     11.58 o 
   3  10  13        0.03        0.51     10.00 o 
  -2  11  13       25.72       39.19     16.20 o 
  -1  11  13       24.45        3.76     14.19 o 
   0  11  13       51.63       81.15     21.12 o 
   1  11  13        0.19       11.81     11.56 o 
   2  11  13        2.57       10.82     12.68 o 
   0  12  13        0.23       -8.51     20.53 o 
  -4   0  14      167.26      138.23     32.21 o 
  -2   0  14       80.42       97.53     24.59 o 
   0   0  14       65.81       70.97     19.70 o 
   2   0  14       90.30       95.27     35.68 o 
   4   0  14        0.07        2.25     15.77 o 
  -5   1  14      114.40       63.38     39.89 o 
  -4   1  14        0.12        1.51      8.45 o 
  -3   1  14      117.37      136.34     22.00 o 
  -2   1  14        0.63       -3.53      6.36 o 
  -1   1  14       15.91       24.03     10.10 o 
   0   1  14      150.13      145.44     18.67 o 
   1   1  14        6.80       13.01      8.39 o 
   2   1  14       91.19       89.59     18.39 o 
   3   1  14       11.94       13.10     12.81 o 
   4   1  14       52.04       62.76     23.22 o 
   5   1  14       14.46       13.45      9.11 o 
  -5   2  14        4.37        2.94     10.32 o 
  -4   2  14       15.52       12.96      9.55 o 
  -3   2  14       24.65       22.73     10.02 o 
  -2   2  14        4.35        6.42      7.61 o 
  -1   2  14       91.21       82.52     15.56 o 
   0   2  14        2.29        2.10      7.29 o 
   1   2  14      110.20       94.84     19.87 o 
   2   2  14        0.24        6.77      8.73 o 
   3   2  14       44.21       51.57     17.91 o 
   4   2  14        6.06       23.48     11.17 o 
   5   2  14        4.20       -3.78      8.35 o 
  -5   3  14        2.20       -2.76     11.60 o 
  -4   3  14        0.10       11.60     10.74 o 
  -3   3  14        6.05        7.38      8.01 o 
  -2   3  14        0.00       -6.78      6.89 o 
  -1   3  14       79.84       70.22     14.62 o 
   0   3  14      139.92      167.81     18.79 o 
   1   3  14        8.03        3.18      8.22 o 
   2   3  14       33.81       33.94     12.95 o 
   3   3  14       11.64       18.35     10.28 o 
   4   3  14        0.88        6.68     11.35 o 
   5   3  14       22.52       11.25      8.45 o 
  -5   4  14        0.13        0.97     26.79 o 
  -4   4  14        2.62       -2.12      9.71 o 
  -3   4  14        1.41       -8.36      8.36 o 
  -2   4  14       45.91       49.77     12.61 o 
  -1   4  14       10.54        6.19      7.22 o 
   0   4  14        0.28       -2.32      7.87 o 
   1   4  14       74.62       79.28     18.17 o 
   2   4  14        5.26       15.53      9.89 o 
   3   4  14       20.90       18.27      9.39 o 
   4   4  14        5.74        2.31     10.31 o 
  -5   5  14        0.53        2.41     13.63 o 
  -4   5  14        0.03       -5.65     10.61 o 
  -3   5  14       13.98       10.94     12.60 o 
  -2   5  14        0.45       -2.48      9.48 o 
  -1   5  14      193.17      201.60     31.73 o 
   0   5  14       23.55        5.00     11.52 o 
   1   5  14        9.07       13.54     12.05 o 
   2   5  14        2.97       15.72     11.64 o 
   3   5  14       62.97       52.26     16.42 o 
   4   5  14       17.41        4.80     15.21 o 
  -4   6  14       10.02       15.97     13.10 o 
  -3   6  14       76.77       37.07     25.85 o 
  -2   6  14       21.10       28.65     20.09 o 
  -1   6  14       21.47       15.75     10.94 o 
   0   6  14        3.42        0.98      9.34 o 
   1   6  14        7.96       15.95     11.24 o 
   2   6  14       11.79        7.29     11.53 o 
   3   6  14       17.48       12.52     11.91 o 
   4   6  14        0.28       -2.60     12.39 o 
  -4   7  14       16.56      -13.03     13.03 o 
  -3   7  14        4.56        9.68     11.25 o 
  -2   7  14        7.12        3.24     11.32 o 
  -1   7  14        0.14       -5.23     11.33 o 
   0   7  14        2.30       -3.52      8.62 o 
   1   7  14      131.72      155.15     29.27 o 
   2   7  14       10.60       24.73     13.26 o 
   3   7  14       12.57       16.93     12.83 o 
   4   7  14        3.21      -12.52     12.52 o 
  -4   8  14        3.98        4.04     13.87 o 
  -3   8  14       37.15       15.67     12.39 o 
  -2   8  14       13.21       10.68     12.10 o 
  -1   8  14       18.87        1.98      9.77 o 
   0   8  14       23.76       22.07     13.43 o 
   1   8  14        7.15        6.84     14.52 o 
   2   8  14        6.46       -6.39     16.03 o 
   3   8  14       58.04        4.69     54.21 o 
  -3   9  14       37.89       -2.21     43.76 o 
  -2   9  14        4.67        7.20     13.11 o 
  -1   9  14       11.20       -1.33     10.50 o 
   0   9  14       14.50       -4.08     10.14 o 
   1   9  14        0.13       11.45     10.75 o 
   2   9  14        8.69       10.89     19.91 o 
   3   9  14        0.72       11.59     11.83 o 
  -2  10  14       21.15       45.13     17.07 o 
  -1  10  14       58.05       70.74     22.35 o 
   0  10  14       23.09        7.77     11.46 o 
   1  10  14        1.45       -2.60     11.50 o 
   2  10  14        6.04       10.77     19.03 o 
  -1  11  14       29.54       15.04     15.72 o 
   0  11  14        8.06        7.34     11.60 o 
   1  11  14        7.83        9.43     12.72 o 
  -5   0  15       12.45       -7.37     13.33 o 
  -3   0  15        0.64       -0.69     11.10 o 
  -1   0  15       32.47       34.03     16.54 o 
   1   0  15       82.04       83.06     32.61 o 
   3   0  15        0.91        4.38     15.02 o 
   5   0  15        1.60        4.53     13.46 o 
  -5   1  15        1.94       -4.34      9.82 o 
  -4   1  15        0.08        0.89      7.90 o 
  -3   1  15        1.85       -2.55      7.72 o 
  -2   1  15        0.30        4.10      8.37 o 
  -1   1  15      245.63      264.54     24.21 o 
   0   1  15       19.99       13.54      9.20 o 
   1   1  15      189.88      179.28     24.43 o 
   2   1  15        3.83        6.82     14.06 o 
   3   1  15       30.88       30.48     16.48 o 
   4   1  15       23.28       37.42     31.55 o 
  -5   2  15       18.08       23.81     13.44 o 
  -4   2  15        3.56       13.32      8.43 o 
  -3   2  15        1.20       -5.47      7.56 o 
  -2   2  15       25.76       23.79     10.74 o 
  -1   2  15       78.66       91.41     17.90 o 
   0   2  15       10.39        7.79      8.28 o 
   1   2  15       72.37       86.06     19.82 o 
   2   2  15       14.59        9.41      9.93 o 
   3   2  15        1.01       -0.36     12.57 o 
   4   2  15        0.04        8.51     19.53 o 
  -5   3  15       18.10       18.93     14.45 o 
  -4   3  15       33.01       25.19     14.22 o 
  -3   3  15       44.68       42.57     12.67 o 
  -2   3  15       18.43       20.80      9.68 o 
  -1   3  15        1.25       -2.09      6.87 o 
   0   3  15      236.72      261.21     27.96 o 
   1   3  15        3.32        8.27     10.10 o 
   2   3  15       30.07       29.95     11.97 o 
   3   3  15        0.00        2.20     13.22 o 
   4   3  15        1.18        7.08     12.44 o 
  -4   4  15       11.66        4.94     13.04 o 
  -3   4  15       36.17       27.80     25.16 o 
  -2   4  15        0.02        5.24      8.56 o 
  -1   4  15      115.66      122.60     19.66 o 
   0   4  15       30.31       26.16     12.16 o 
   1   4  15       27.69       29.94     12.72 o 
   2   4  15        3.43       12.76      9.73 o 
   3   4  15        1.48       -1.62     10.10 o 
   4   4  15        0.08       -2.38     18.40 o 
  -4   5  15        0.07       12.22     16.53 o 
  -3   5  15       13.82       17.95     13.83 o 
  -2   5  15        7.94        3.94     11.49 o 
  -1   5  15        0.91        0.11     11.07 o 
   0   5  15       62.04       47.25     18.46 o 
   1   5  15        0.05       -4.89     10.04 o 
   2   5  15        0.30       -5.14     10.33 o 
   3   5  15       30.58        8.12     13.96 o 
   4   5  15        2.06      -14.02     14.02 o 
  -4   6  15        0.57        0.09     12.60 o 
  -3   6  15        2.67       19.14     11.73 o 
  -2   6  15        1.56        6.76     11.06 o 
  -1   6  15        0.08       11.75     11.76 o 
   0   6  15        0.36        6.60     10.44 o 
   1   6  15       15.19       18.89     11.77 o 
   2   6  15      152.30       56.43     95.59 o 
   3   6  15       18.05       21.69     12.23 o 
   4   6  15        0.06      -16.65     16.65 o 
  -3   7  15        0.09      -11.80     11.80 o 
  -2   7  15        6.33       -1.98      9.60 o 
  -1   7  15        0.03       -3.65     10.00 o 
   0   7  15       12.23        5.46     10.89 o 
   1   7  15       21.56        2.62     10.80 o 
   2   7  15      147.02       65.92     83.51 o 
   3   7  15       27.54       -1.25     15.27 o 
  -3   8  15       16.32      -11.37     16.84 o 
  -2   8  15        0.73        2.51     11.70 o 
  -1   8  15        2.57        9.44     10.22 o 
   0   8  15        6.58        9.60      9.42 o 
   1   8  15        5.97        0.11     10.21 o 
   2   8  15        0.05       -6.61     11.01 o 
   3   8  15       11.39      -13.90     16.53 o 
  -2   9  15        1.16       -9.10     12.30 o 
  -1   9  15        5.97       -2.26     11.37 o 
   0   9  15        1.56       10.15     11.35 o 
   1   9  15        4.95        1.79     11.53 o 
   2   9  15       11.17      -11.46     11.46 o 
  -1  10  15        8.22       16.71     16.07 o 
   0  10  15        7.79        4.68     11.78 o 
   1  10  15       24.03       24.54     17.90 o 
  -4   0  16       59.59       27.76     16.90 o 
  -2   0  16       40.72       41.04     17.58 o 
   0   0  16       27.51       13.95     13.27 o 
   2   0  16      147.31      163.51     47.70 o 
   4   0  16        7.79       29.17     23.29 o 
  -4   1  16       27.33       23.79     24.05 o 
  -3   1  16        5.93        3.97      7.98 o 
  -2   1  16        3.42       -6.29      7.68 o 
  -1   1  16        5.19       12.93      8.99 o 
   0   1  16      239.50      267.72     24.30 o 
   1   1  16       16.18       23.46     11.37 o 
   2   1  16        0.04       14.49     12.51 o 
   3   1  16       18.04       21.00     17.84 o 
   4   1  16        3.09       12.87     16.09 o 
  -4   2  16        8.65        8.02      9.19 o 
  -3   2  16        4.87        6.20      8.50 o 
  -2   2  16       12.65        6.97      9.19 o 
  -1   2  16       71.11       60.69     14.34 o 
   0   2  16      200.76      235.01     27.01 o 
   1   2  16        6.08       10.52     10.49 o 
   2   2  16       15.35       19.81     17.21 o 
   3   2  16       17.19       30.60     17.62 o 
   4   2  16        4.33       -1.50     17.53 o 
  -4   3  16       60.19       37.66     29.22 o 
  -3   3  16        0.00       -4.00      8.40 o 
  -2   3  16       29.25       24.05     11.75 o 
  -1   3  16        0.10       -2.67      7.69 o 
   0   3  16        3.25        2.94     10.15 o 
   1   3  16       56.81       63.49     17.21 o 
   2   3  16        6.25        9.60     10.38 o 
   3   3  16        0.83        9.13     13.85 o 
   4   3  16        5.36       -2.35     11.18 o 
  -4   4  16        1.95      -11.92     12.30 o 
  -3   4  16        1.82        8.94     11.91 o 
  -2   4  16       10.73       -1.01      9.12 o 
  -1   4  16       12.83        8.00     11.80 o 
   0   4  16        3.73        0.93     10.49 o 
   1   4  16       87.01       87.70     26.48 o 
   2   4  16        2.39       21.59     12.95 o 
   3   4  16        0.01        1.63     15.02 o 
   4   4  16       36.15       61.47     33.93 o 
  -4   5  16       18.01       18.02     24.60 o 
  -3   5  16        7.17       -1.64     12.45 o 
  -2   5  16       18.65       -1.93     11.64 o 
  -1   5  16       24.11       48.88     17.79 o 
   0   5  16       13.76       28.80     16.38 o 
   1   5  16       36.49       59.30     20.02 o 
   2   5  16       27.96       71.89     22.19 o 
   3   5  16        3.65      -17.03     17.03 o 
  -3   6  16        2.63       -5.52     11.36 o 
  -2   6  16        0.45       -9.75     10.25 o 
  -1   6  16        1.96        1.17     18.72 o 
   0   6  16        0.48        3.56     11.34 o 
   1   6  16       21.91        4.00     24.23 o 
   2   6  16        3.86       -4.00     10.21 o 
   3   6  16       16.84       17.05     33.99 o 
  -3   7  16       13.47       15.33     12.20 o 
  -2   7  16        0.06       11.38     11.73 o 
  -1   7  16        4.04       10.16     12.21 o 
   0   7  16        2.21       -3.41     10.35 o 
   1   7  16       24.59       30.05     14.21 o 
   2   7  16       95.32       33.27     59.53 o 
  -2   8  16        8.97       -4.50     11.10 o 
  -1   8  16        0.05       -4.56     10.56 o 
   0   8  16        4.12       15.34     10.88 o 
   1   8  16       15.80        2.97     11.35 o 
   2   8  16        3.31        7.72     16.59 o 
  -1   9  16        6.42       -1.50     13.65 o 
   0   9  16       21.88        0.45     11.28 o 
   1   9  16        0.30        4.96     14.34 o 
  -3   0  17        1.40       -1.96     13.40 o 
  -1   0  17      164.22      199.14     30.69 o 
   1   0  17        0.02        5.38     17.15 o 
   3   0  17       31.18       26.67     18.03 o 
  -4   1  17        0.06       -5.31      9.15 o 
  -3   1  17        0.00        3.57      8.13 o 
  -2   1  17       10.86       -3.41      8.35 o 
  -1   1  17        0.04       -4.73      8.30 o 
   0   1  17        0.84       -3.47      9.71 o 
   1   1  17        3.89        6.36     12.96 o 
   2   1  17       16.12       26.13     16.63 o 
   3   1  17        3.01       -2.03     12.55 o 
  -4   2  17        5.64       -6.71      9.16 o 
  -3   2  17        0.01        3.60      9.46 o 
  -2   2  17       35.98       27.47     10.72 o 
  -1   2  17       43.50       49.64     13.73 o 
   0   2  17       12.78       20.92     12.57 o 
   1   2  17        0.00       -1.59      9.80 o 
   2   2  17        1.28       -5.74     11.94 o 
   3   2  17        1.78       17.69     13.79 o 
  -3   3  17       33.36       16.92     35.93 o 
  -2   3  17        1.22       -7.56      8.68 o 
  -1   3  17      128.83      115.13     22.86 o 
   0   3  17       68.32      104.77     22.68 o 
   1   3  17        3.49       -3.61      9.89 o 
   2   3  17        9.39       29.23     15.62 o 
   3   3  17        1.26       -5.47     12.99 o 
  -3   4  17        0.00       -2.57     13.43 o 
  -2   4  17        0.20        4.39     11.27 o 
  -1   4  17      105.85       95.65     25.68 o 
   0   4  17       54.94       41.04     18.65 o 
   1   4  17       10.55       12.85     12.02 o 
   2   4  17        0.07       13.72     13.29 o 
   3   4  17        0.40       10.52     22.03 o 
  -3   5  17        8.01        7.80     12.84 o 
  -2   5  17       14.77        3.25     11.00 o 
  -1   5  17       24.96        4.76     21.16 o 
   0   5  17       17.42       24.12     28.29 o 
   1   5  17        0.26        3.59     11.37 o 
   2   5  17       25.14       29.40     16.45 o 
   3   5  17        0.08        4.26     18.78 o 
  -2   6  17        7.50       -4.55     11.00 o 
  -1   6  17        0.25        3.31     10.88 o 
   0   6  17       26.94       -3.55     11.51 o 
   1   6  17       34.03       12.61     11.10 o 
   2   6  17       87.00       31.09     51.58 o 
  -2   7  17        3.34        4.66     12.18 o 
  -1   7  17        3.35      -11.73     11.73 o 
   0   7  17        4.95        6.80     11.63 o 
   1   7  17       28.23        8.61     15.40 o 
   0   8  17       43.76        5.47     11.22 o 
  -2   0  18       90.31       86.00     24.24 o 
   0   0  18        2.10       16.40     19.41 o 
   2   0  18        3.75        1.00     19.66 o 
  -3   1  18        0.78       16.60      9.74 o 
  -2   1  18       14.14       15.88      9.85 o 
  -1   1  18      192.22      232.68     24.03 o 
   0   1  18       11.22        8.06     11.25 o 
   1   1  18       55.26       58.83     22.37 o 
   2   1  18        0.09       -6.89     14.61 o 
   3   1  18       18.36       33.70     18.09 o 
  -3   2  18       21.36       22.74     10.42 o 
  -2   2  18        8.95       -2.54      9.03 o 
  -1   2  18       70.15       82.31     18.06 o 
   0   2  18       11.10       13.99     10.98 o 
   1   2  18        9.03       12.43     13.59 o 
   2   2  18        5.71       -4.60     13.60 o 
  -3   3  18        3.13        9.86     11.46 o 
  -2   3  18        7.76        9.40     10.58 o 
  -1   3  18        0.05       -2.85     11.77 o 
   0   3  18       22.59       16.76     13.82 o 
   1   3  18        0.80       11.22     14.97 o 
   2   3  18        4.23       22.54     20.91 o 
  -2   4  18        8.00       -1.24     13.28 o 
  -1   4  18       26.30       17.76     14.13 o 
   0   4  18        6.67       -0.03     10.84 o 
   1   4  18       69.38       86.86     24.92 o 
   2   4  18        3.71       15.52     22.41 o 
  -2   5  18        0.67       10.66     13.87 o 
  -1   5  18       67.66       38.24     61.16 o 
   0   5  18        0.79       -2.66     12.53 o 
   1   5  18        0.03       -3.26     19.72 o 
  -1   6  18        3.01        8.92     19.84 o 
   0   6  18       24.84       28.22     16.26 o 
   1   6  18        0.00        0.21     13.72 o 
  -1   0  19      167.90      178.24     32.36 o 
   1   0  19        8.90       18.15     22.28 o 
  -2   1  19       54.83       39.93     16.95 o 
  -1   1  19        0.99        4.05     10.26 o 
   0   1  19        2.30        2.50     14.43 o 
   1   1  19        7.98       27.22     15.88 o 
  -2   2  19        0.98       -5.17      9.54 o 
  -1   2  19       24.98       38.64     13.62 o 
   0   2  19       29.69       43.02     14.70 o 
   1   2  19       33.36       32.52     16.59 o 
  -1   3  19        0.49        5.63     14.11 o 
   0   3  19       17.64       20.51     14.29 o 
   1   3  19        9.33        5.63     22.54 o 
  -1   4  19        0.52       -7.80     13.32 o 
   0   4  19       27.71       41.95     18.99 o 
                                                 
